# Supplementary material for: 1-[(2-Chloro-7,8-dimethyl­quinolin-3-yl)meth­yl]pyridin-2(1H)-one
Source: Acta Crystallogr Sect E Struct Rep Online. 2010 Mar 31;66(Pt 4):o1001. doi: 10.1107/S1600536810011505 (PMC2983804; doi:10.1107/S1600536810011505)
Supplement: Supplementary file 2 [file e-66-o1001-Isup2.hkl]

#
# h,k,l, Fc-squared, Fo-squared, sigma(Fo-squared) and status flag
#
data_I
_shelx_title ' IPYRIDINE in P2(1)/c'
_shelx_refln_list_code          4
_shelx_F_calc_maximum      185.52
_exptl_crystal_F_000       624.00
_reflns_d_resolution_high  0.8110
 
loop_
 _symmetry_equiv_pos_as_xyz
 'x, y, z'
 '-x, y+1/2, -z+1/2'
 '-x, -y, -z'
 'x, -y-1/2, z-1/2'
 
_cell_length_a     7.0703
_cell_length_b    15.4729
_cell_length_c    13.1704
_cell_angle_alpha  90.000
_cell_angle_beta   96.342
_cell_angle_gamma  90.000
 
_shelx_F_squared_multiplier     1.000
 
loop_
 _refln_index_h
 _refln_index_k
 _refln_index_l
 _refln_F_squared_calc
 _refln_F_squared_meas
 _refln_F_squared_sigma
 _refln_observed_status
   1   0   0     7296.65     6979.99    100.85 o
   2   0   0     1011.11     1021.47      7.52 o
   3   0   0      106.05      103.19      3.81 o
   4   0   0     3868.87     3900.56     25.53 o
   5   0   0     1094.18     1106.18     19.10 o
   6   0   0      153.77      147.57      8.33 o
   7   0   0        2.11        0.89      6.82 o
   8   0   0      122.07      122.23     12.64 o
   1   1   0     1279.45     1219.04      6.15 o
   2   1   0     1647.37     1642.99      6.92 o
   3   1   0      694.12      684.75      6.09 o
   4   1   0      258.47      266.58      4.85 o
   5   1   0       19.52       21.83      2.35 o
   6   1   0      570.29      578.06     10.80 o
   7   1   0       34.54       37.47      5.66 o
   8   1   0       20.78       23.71      5.51 o
   0   2   0     1942.27     1838.29     17.80 o
   1   2   0     1710.62     1637.10      9.48 o
   2   2   0      103.43       87.10      1.62 o
   3   2   0        3.15        1.83      1.10 o
   4   2   0      927.80      965.52     10.25 o
   5   2   0      146.83      140.03      5.01 o
   6   2   0      136.48      142.74      5.73 o
   7   2   0        0.02        0.00      4.80 o
   8   2   0       43.12       34.57      7.19 o
   1   3   0     3041.70     2961.41     16.62 o
   2   3   0      464.60      495.98      3.56 o
   3   3   0      713.89      718.52      7.08 o
   4   3   0       37.05       48.52      2.54 o
   5   3   0        0.63        1.08      1.85 o
   6   3   0      474.17      507.61     14.06 o
   7   3   0        3.78        1.77      3.85 o
   8   3   0       32.31       28.93      8.92 o
   0   4   0     4447.78     4238.73     23.60 o
   1   4   0        5.20        5.70      0.76 o
   2   4   0       81.50      101.69      2.21 o
   3   4   0     2069.46     2220.80     13.53 o
   4   4   0      144.52      140.96      3.17 o
   5   4   0      177.85      172.26      5.14 o
   6   4   0       51.38       49.89      5.28 o
   7   4   0      228.43      235.50     11.22 o
   8   4   0        7.75        3.34      6.61 o
   1   5   0      168.82      162.22      2.07 o
   2   5   0      628.09      733.23      8.82 o
   3   5   0      269.21      303.65      4.13 o
   4   5   0       76.07       78.50      2.71 o
   5   5   0       75.80       75.13      3.77 o
   6   5   0       59.70       65.51      4.21 o
   7   5   0      120.53      122.65      7.82 o
   8   5   0      114.88      108.26     14.80 o
   0   6   0     1581.52     1700.87     18.71 o
   1   6   0      660.03      606.63      6.91 o
   2   6   0      124.58      154.24      3.08 o
   3   6   0      273.08      353.22      4.78 o
   4   6   0        3.77        3.60      1.12 o
   5   6   0      585.10      558.70      9.85 o
   6   6   0       19.45       21.40      4.91 o
   7   6   0       66.83       69.97      6.66 o
   8   6   0        0.09        0.00      7.28 o
   1   7   0      250.06      206.61      3.63 o
   2   7   0      229.75      234.38      4.70 o
   3   7   0      168.21      173.39      4.05 o
   4   7   0       78.83       84.44      4.21 o
   5   7   0      186.81      175.66      9.03 o
   6   7   0        0.43        0.00      4.89 o
   7   7   0       99.47      107.86      8.48 o
   8   7   0        3.57        0.00      9.00 o
   0   8   0      357.73      363.17      8.34 o
   1   8   0     1061.22     1083.68      9.19 o
   2   8   0        5.57        6.81      1.23 o
   3   8   0      115.68      106.62      3.46 o
   4   8   0       55.50       62.58      4.70 o
   5   8   0     1056.31     1095.03     20.75 o
   6   8   0       40.71       46.72      6.48 o
   7   8   0        7.42       14.14      5.75 o
   1   9   0      178.10      174.34      5.09 o
   2   9   0      462.31      438.85      6.92 o
   3   9   0      374.91      368.02      6.51 o
   4   9   0      145.82      131.90      5.57 o
   5   9   0      101.48       91.54      7.97 o
   6   9   0       17.11       20.39      5.87 o
   7   9   0       79.13       87.60      9.13 o
   0  10   0       53.49       59.48      4.36 o
   1  10   0      719.69      683.16      8.12 o
   2  10   0        8.41        8.88      2.52 o
   3  10   0       34.48       36.59      3.23 o
   4  10   0      300.22      297.60      9.85 o
   5  10   0        8.91       10.97      4.78 o
   6  10   0       97.41       87.56     11.12 o
   7  10   0       22.65       28.03      9.75 o
   1  11   0      671.35      614.12      7.89 o
   2  11   0       82.72       90.10      5.11 o
   3  11   0      206.26      218.51      8.43 o
   4  11   0        7.71        3.47      5.26 o
   5  11   0      193.56      190.79     15.24 o
   6  11   0       88.38       87.63     11.73 o
   7  11   0       83.01      107.10     13.12 o
   0  12   0        0.05        1.66      4.12 o
   1  12   0      192.46      200.08      5.03 o
   2  12   0        7.26        8.12      4.23 o
   3  12   0        0.19        1.87      3.67 o
   4  12   0       69.00       73.82      7.54 o
   5  12   0       82.10       74.23      9.10 o
   6  12   0        1.45        0.00      8.90 o
   1  13   0       28.04       27.82      3.37 o
   2  13   0      243.79      247.34     12.47 o
   3  13   0       14.88       17.82      4.55 o
   4  13   0       78.82       71.88      7.91 o
   5  13   0        1.89        2.11      7.15 o
   6  13   0        8.78        1.29      9.23 o
   0  14   0        7.37        8.36      4.67 o
   1  14   0        8.20        7.67      2.95 o
   2  14   0       29.06       21.94      5.08 o
   3  14   0       28.03       22.08      4.81 o
   4  14   0        3.50        2.70      5.87 o
   5  14   0        6.01       10.23      6.80 o
   1  15   0       90.21       86.87      6.72 o
   2  15   0      175.14      149.01      9.39 o
   3  15   0        1.46        1.39      6.43 o
   4  15   0        0.30        0.00      7.25 o
   5  15   0        0.10        0.00      8.49 o
   0  16   0        0.22        0.00      7.17 o
   1  16   0        7.08        2.30      4.69 o
   2  16   0        8.28        0.82      5.41 o
   3  16   0        3.65        3.91      6.97 o
   4  16   0        0.38        0.00      9.12 o
   1  17   0       11.70        0.00      5.14 o
   2  17   0       31.45       28.63      5.79 o
   3  17   0        0.18        1.00      7.72 o
   0  18   0        0.30        0.00      9.51 o
   1  18   0      139.73      173.38     11.44 o
   2  18   0       27.96       24.95      6.48 o
  -8   1   1        5.79        2.98      7.07 o
  -7   1   1      224.38      230.60     10.91 o
  -6   1   1     1120.59     1130.94     25.85 o
  -5   1   1      384.95      366.99      8.24 o
  -4   1   1      260.77      255.28      6.09 o
  -3   1   1       23.41       26.92      1.54 o
  -2   1   1      414.80      420.15      3.87 o
  -1   1   1     5301.95     5141.04     20.84 o
   1   1   1     1416.55     1347.08      7.26 o
   2   1   1     3340.99     3270.08     13.49 o
   3   1   1      142.45      123.35      3.08 o
   4   1   1      926.32     1022.54     17.66 o
   5   1   1       14.05       16.12      1.94 o
   6   1   1        0.06        0.00      3.33 o
   7   1   1        3.66        0.00      4.71 o
   8   1   1       12.04       23.21      7.40 o
  -8   2   1       40.85       48.31     12.58 o
  -7   2   1        8.49        6.94      4.00 o
  -6   2   1      440.53      463.27     10.02 o
  -5   2   1        6.41        7.85      2.45 o
  -4   2   1      746.70      824.43     10.26 o
  -3   2   1      245.83      224.44      4.10 o
  -2   2   1        5.92        7.01      0.72 o
  -1   2   1     2636.60     2702.89     15.88 o
   0   2   1     2574.43     2454.67      9.26 o
   1   2   1     2022.82     1988.47      9.52 o
   2   2   1     1629.88     1624.98     10.70 o
   3   2   1     1266.02     1331.59     10.76 o
   4   2   1        1.22        0.00      1.08 o
   5   2   1      264.45      255.06      5.25 o
   6   2   1      207.61      202.97      8.01 o
   7   2   1      106.85      116.05      8.27 o
   8   2   1        5.86        3.58      7.53 o
  -8   3   1       58.50       82.06     15.95 o
  -7   3   1       54.41       56.55      5.17 o
  -6   3   1      109.26      104.20      4.66 o
  -5   3   1      400.25      421.94      7.65 o
  -4   3   1     1086.73     1127.92      9.45 o
  -3   3   1      485.11      471.34      8.67 o
  -2   3   1      858.83      912.81      6.53 o
  -1   3   1      178.54      191.58      2.41 o
   0   3   1     1359.10     1273.28      7.24 o
   1   3   1     3912.30     3989.36      9.48 o
   2   3   1     1294.81     1412.98     10.94 o
   3   3   1       89.83       85.53      2.89 o
   4   3   1      188.16      177.69      3.01 o
   5   3   1       15.06       17.43      1.28 o
   6   3   1       65.58       59.77      5.12 o
   7   3   1      125.70      120.21      8.08 o
   8   3   1      104.02      106.08     11.06 o
  -8   4   1       95.85       53.81     13.89 o
  -7   4   1      139.89      154.80     10.61 o
  -6   4   1      143.41      133.50      5.81 o
  -5   4   1       19.67       21.88      2.40 o
  -4   4   1      180.28      182.76      3.95 o
  -3   4   1      800.64      820.03     10.52 o
  -2   4   1     1007.44      972.99      7.07 o
  -1   4   1      910.88      890.99      5.40 o
   0   4   1       94.44       89.76      2.11 o
   1   4   1    34418.81    31028.73    165.89 o
   2   4   1       24.48       39.09      1.15 o
   3   4   1      352.96      365.08      4.48 o
   4   4   1      157.82      159.28      4.62 o
   5   4   1      194.28      195.19      7.20 o
   6   4   1     1292.45     1302.30     17.07 o
   7   4   1        0.65        0.00      4.36 o
   8   4   1       29.46       25.84      6.53 o
  -8   5   1       16.62       16.00      7.78 o
  -7   5   1       41.87       37.66      5.80 o
  -6   5   1        0.02        0.00      3.20 o
  -5   5   1      420.57      400.03      6.23 o
  -4   5   1      197.10      188.74      4.71 o
  -3   5   1     3608.58     3737.92     18.95 o
  -2   5   1      138.05      130.11      2.32 o
  -1   5   1     1451.36     1456.67     10.43 o
   0   5   1      237.59      207.67      3.68 o
   1   5   1     3958.58     4086.81     19.68 o
   2   5   1      734.31      719.57      6.18 o
   3   5   1     1758.46     1733.98     11.53 o
   4   5   1      204.25      188.30      3.85 o
   5   5   1       26.22       37.10      3.06 o
   6   5   1       79.32       86.17      6.37 o
   7   5   1      259.78      265.94     10.77 o
   8   5   1       29.10       34.68      7.24 o
  -8   6   1        0.67        0.00      8.35 o
  -7   6   1      132.58      127.89      9.85 o
  -6   6   1       64.12       73.22      6.68 o
  -5   6   1        6.69        5.50      1.77 o
  -4   6   1      124.32      132.11      3.55 o
  -3   6   1     1241.07     1259.28     11.79 o
  -2   6   1      173.82      154.20      4.74 o
  -1   6   1       73.48       70.03      1.81 o
   0   6   1       66.17       83.63      2.49 o
   1   6   1      323.55      329.68      3.72 o
   2   6   1     4285.16     4505.01     21.84 o
   3   6   1       69.87       47.83      2.11 o
   4   6   1        3.98        1.02      0.89 o
   5   6   1       61.40       58.23      3.38 o
   6   6   1      337.23      345.85     11.19 o
   7   6   1      221.82      210.23     10.04 o
   8   6   1        2.38        0.51      6.62 o
  -8   7   1       27.60       32.87      8.98 o
  -7   7   1       50.61       42.34      9.86 o
  -6   7   1       47.04       53.27      6.83 o
  -5   7   1      526.36      563.11     14.66 o
  -4   7   1      729.59      737.18     11.74 o
  -3   7   1        3.16        9.21      2.11 o
  -2   7   1      531.06      537.11      7.47 o
  -1   7   1      234.20      215.23      3.70 o
   0   7   1      867.30      840.21      8.79 o
   1   7   1        0.77        0.15      0.78 o
   2   7   1       30.07       36.12      2.08 o
   3   7   1       55.80       49.61      2.21 o
   4   7   1      258.12      231.97      5.24 o
   5   7   1        7.11        1.34      4.65 o
   6   7   1        0.23        0.00      4.28 o
   7   7   1       64.99       60.66      8.91 o
  -7   8   1       52.17       52.82      7.88 o
  -6   8   1       25.00       26.94      7.00 o
  -5   8   1        5.77        5.27      5.43 o
  -4   8   1       88.52       85.00      3.54 o
  -3   8   1       58.14       52.09      4.67 o
  -2   8   1      726.73      806.52      9.06 o
  -1   8   1      389.20      419.27      6.96 o
   0   8   1      204.75      191.74      4.79 o
   1   8   1       88.11       88.33      2.24 o
   2   8   1      143.20      145.33      3.68 o
   3   8   1      215.47      232.36      4.56 o
   4   8   1      172.85      177.36      5.21 o
   5   8   1       37.49       35.44      5.36 o
   6   8   1       17.92       16.30      4.86 o
   7   8   1        5.28        4.56      5.85 o
  -7   9   1       15.08       13.71      6.44 o
  -6   9   1        1.99        0.35      6.74 o
  -5   9   1       54.41       59.38      7.33 o
  -4   9   1       16.48       16.06      4.92 o
  -3   9   1       19.64       20.32      3.04 o
  -2   9   1      523.27      575.33      7.46 o
  -1   9   1      993.60     1102.45     13.84 o
   0   9   1      606.76      605.15      6.06 o
   1   9   1      167.20      175.05      5.01 o
   2   9   1      105.22      102.20      3.23 o
   3   9   1       20.37       20.08      2.01 o
   4   9   1      517.62      494.38      8.46 o
   5   9   1      118.34      103.36      7.46 o
   6   9   1       16.94        7.56      5.28 o
   7   9   1       29.88       23.58      6.16 o
  -7  10   1       12.10       14.88      7.08 o
  -6  10   1        3.23        1.97      7.35 o
  -5  10   1       41.45       53.04      6.57 o
  -4  10   1       66.36       58.13      6.47 o
  -3  10   1        0.10        0.00      2.63 o
  -2  10   1       32.33       47.90      3.80 o
  -1  10   1       64.26       62.10      2.94 o
   0  10   1      320.85      347.54     10.20 o
   1  10   1      223.89      213.24      4.59 o
   2  10   1       59.17       71.27      3.37 o
   3  10   1       29.12       28.64      2.51 o
   4  10   1       36.75       33.02      3.58 o
   5  10   1       86.29       72.12      6.46 o
   6  10   1        4.40        6.55      5.27 o
   7  10   1        8.28        5.18      7.26 o
  -7  11   1        1.76        6.50      8.01 o
  -6  11   1       18.49       14.78      8.11 o
  -5  11   1        5.91        0.00      5.53 o
  -4  11   1       65.59       59.95      6.81 o
  -3  11   1        6.08        5.19      4.78 o
  -2  11   1        6.06        7.12      2.07 o
  -1  11   1      108.05      109.64      3.76 o
   0  11   1       30.08       35.52      2.79 o
   1  11   1      235.03      235.82      4.87 o
   2  11   1       58.57       58.55      2.19 o
   3  11   1       74.75       70.04      4.32 o
   4  11   1       54.64       45.83      4.76 o
   5  11   1        3.03        0.00      4.94 o
   6  11   1        2.09        2.57      8.32 o
   7  11   1        0.07        4.51      9.56 o
  -6  12   1        1.29        0.00      8.12 o
  -5  12   1       28.98       28.48      6.34 o
  -4  12   1       97.48       82.08      9.67 o
  -3  12   1        0.81        0.00      4.82 o
  -2  12   1      100.38       96.17      3.78 o
  -1  12   1       14.21       14.74      2.07 o
   0  12   1      192.19      204.58      6.83 o
   1  12   1       12.44       10.59      1.90 o
   2  12   1      153.79      139.95      8.74 o
   3  12   1        5.30        5.70      3.95 o
   4  12   1        5.39        0.38      6.31 o
   5  12   1       55.27       60.17      8.71 o
   6  12   1       74.71       57.40     11.00 o
  -6  13   1       28.84       33.58      9.14 o
  -5  13   1        6.98        3.31      6.23 o
  -4  13   1      409.00      412.52     15.42 o
  -3  13   1       17.69       21.11      6.77 o
  -2  13   1       10.73       12.66      4.74 o
  -1  13   1       37.63       35.39      3.68 o
   0  13   1       87.37       84.36      6.15 o
   1  13   1      351.60      335.41      9.41 o
   2  13   1        8.11        3.88      4.61 o
   3  13   1       35.28       27.82      4.97 o
   4  13   1       86.49       99.37      9.63 o
   5  13   1       24.07       30.34      7.27 o
   6  13   1        3.79        7.31      9.79 o
  -5  14   1        8.79        4.55      6.73 o
  -4  14   1       24.83       20.22      6.42 o
  -3  14   1        1.47        0.00      6.68 o
  -2  14   1      444.07      440.13     18.49 o
  -1  14   1        2.21        3.94      2.94 o
   0  14   1       28.54       28.84      4.91 o
   1  14   1        6.20        4.68      3.03 o
   2  14   1      330.21      300.30     12.41 o
   3  14   1        2.37        5.29      5.58 o
   4  14   1       14.26       13.67      9.93 o
   5  14   1       41.87       36.46      7.94 o
  -5  15   1       59.31       69.02      8.12 o
  -4  15   1       65.62       68.02     15.39 o
  -3  15   1       12.36       14.15      6.46 o
  -2  15   1       11.33        6.24      6.47 o
  -1  15   1       85.95       82.29      6.58 o
   0  15   1       97.03       98.03      5.66 o
   1  15   1      120.83      130.62      7.88 o
   2  15   1       92.69       91.47      7.95 o
   3  15   1        4.05        1.90      8.26 o
   4  15   1       89.00      102.51     13.02 o
   5  15   1       25.99       46.36      8.91 o
  -4  16   1       34.05       44.71      8.11 o
  -3  16   1       84.30       99.25     10.97 o
  -2  16   1        3.30        1.58      6.43 o
  -1  16   1        6.06        4.57      4.96 o
   0  16   1       52.75       43.99      6.31 o
   1  16   1       21.08       24.47      5.06 o
   2  16   1       13.65        9.36      5.98 o
   3  16   1        2.17        2.14      8.44 o
   4  16   1        6.90        8.81      9.34 o
  -3  17   1        0.05        0.00      8.26 o
  -2  17   1       39.16       48.84      6.59 o
  -1  17   1       40.09       52.38      6.89 o
   0  17   1        0.82        0.00      6.81 o
   1  17   1       35.76       42.44      6.75 o
   2  17   1       25.24       27.07      6.00 o
   3  17   1       46.65       31.87      8.90 o
  -2  18   1        0.04        0.00      7.19 o
  -1  18   1       17.32       17.01      8.40 o
   0  18   1       26.63       17.60      7.71 o
   1  18   1      127.07      126.54     15.87 o
   2  18   1        3.22        0.00      6.09 o
   0  19   1       75.86       68.05      9.66 o
  -8   0   2       90.81       85.65     15.05 o
  -7   0   2      241.08      194.19     17.82 o
  -6   0   2        5.09        5.16      5.43 o
  -5   0   2     1021.88     1035.79     67.94 o
  -4   0   2      261.74      263.00      9.05 o
  -3   0   2        5.51        7.01      1.75 o
  -2   0   2      123.03      104.32      3.67 o
  -1   0   2     2584.66     2575.84     11.57 o
   0   0   2      203.28      204.92      5.13 o
   1   0   2     3124.85     3235.08     15.97 o
   2   0   2      427.13      404.26      7.45 o
   3   0   2      139.62      144.55      6.34 o
   4   0   2     2921.19     2940.33     34.44 o
   5   0   2      336.18      340.16      8.86 o
   6   0   2        2.01        0.00      5.65 o
   7   0   2      328.34      366.95     24.73 o
   8   0   2      173.35      187.28     15.28 o
  -8   1   2      121.81      127.30     11.78 o
  -7   1   2        0.51        2.29      4.53 o
  -6   1   2      763.36      748.15     16.72 o
  -5   1   2        7.98        6.69      1.66 o
  -4   1   2       34.56       45.99      1.97 o
  -3   1   2     3372.44     3375.52     20.08 o
  -2   1   2     6624.77     6829.92     30.81 o
  -1   1   2      681.27      608.00      4.32 o
   0   1   2      246.36      207.54      2.24 o
   1   1   2     3708.96     3519.79     15.56 o
   2   1   2      941.62      914.39      7.87 o
   3   1   2     1931.54     1992.73     17.23 o
   4   1   2      216.50      209.56      7.17 o
   5   1   2      173.04      157.88      4.46 o
   6   1   2        0.53        0.00      3.11 o
   7   1   2       56.74       59.18      6.31 o
   8   1   2       25.09       19.07      7.45 o
  -8   2   2       95.43      112.19     16.96 o
  -7   2   2      116.97      124.50     13.90 o
  -6   2   2       12.24       14.91      2.83 o
  -5   2   2     1941.58     1934.69     22.46 o
  -4   2   2       16.50       11.89      1.58 o
  -3   2   2       12.86        9.90      1.25 o
  -2   2   2      393.82      374.83      3.94 o
  -1   2   2     1356.47     1359.64      7.59 o
   0   2   2     7133.94     6985.90     26.22 o
   1   2   2     6285.15     6324.61     16.22 o
   2   2   2       75.94       77.59      2.12 o
   3   2   2     3517.62     3778.38     18.65 o
   4   2   2      226.91      176.66      8.28 o
   5   2   2       15.77       13.93      1.60 o
   6   2   2        0.81        0.91      2.43 o
   7   2   2      330.05      340.71     13.09 o
   8   2   2       50.01       51.70      7.91 o
  -8   3   2        2.16        0.00     11.59 o
  -7   3   2      177.35      177.89      9.99 o
  -6   3   2        7.50        5.80      3.19 o
  -5   3   2      331.53      328.77      6.45 o
  -4   3   2       27.26       27.24      2.19 o
  -3   3   2     3398.97     3451.49     16.29 o
  -2   3   2        0.24        1.11      0.75 o
  -1   3   2       47.97       55.83      1.61 o
   0   3   2    11143.15    10955.71     43.71 o
   1   3   2    23266.53    21656.96     97.23 o
   2   3   2      529.28      497.98      4.46 o
   3   3   2       83.57      110.61      3.43 o
   4   3   2      105.55      103.64      4.74 o
   5   3   2      418.23      398.85      7.31 o
   6   3   2       44.41       49.41      5.27 o
   7   3   2       11.85       11.08      4.03 o
   8   3   2        0.01        0.00      7.48 o
  -8   4   2       19.57       15.20     11.46 o
  -7   4   2        0.01        0.00      6.92 o
  -6   4   2       94.37       83.13      6.40 o
  -5   4   2       43.95       31.20      2.95 o
  -4   4   2       41.68       48.91      2.67 o
  -3   4   2      572.91      544.74      7.41 o
  -2   4   2      196.92      184.06      2.96 o
  -1   4   2        7.38        7.97      0.91 o
   0   4   2    10965.75    10927.79     36.00 o
   1   4   2     7745.12     7923.29     28.65 o
   2   4   2      381.28      369.42      4.72 o
   3   4   2       34.99       43.36      2.49 o
   4   4   2       14.09       15.45      2.15 o
   5   4   2       20.78       16.64      3.13 o
   6   4   2       82.94       90.56      5.51 o
   7   4   2      117.84      124.30      7.72 o
   8   4   2        0.14        0.00      6.83 o
  -8   5   2        0.04        0.00     13.02 o
  -7   5   2        1.67        3.70      5.80 o
  -6   5   2        0.53        0.00      2.66 o
  -5   5   2      271.46      264.86      6.33 o
  -4   5   2      552.09      566.70      7.43 o
  -3   5   2      101.99      118.19      3.21 o
  -2   5   2        0.08        0.17      0.79 o
  -1   5   2      175.73      153.56      2.66 o
   0   5   2      289.29      337.99      6.94 o
   1   5   2     1506.61     1580.67     15.31 o
   2   5   2      707.93      687.16      6.41 o
   3   5   2      407.77      420.19      8.12 o
   4   5   2      102.97      113.82      3.64 o
   5   5   2      193.90      186.96      6.59 o
   6   5   2       57.16       38.99      5.81 o
   7   5   2        0.45        0.00      5.98 o
   8   5   2        0.14        0.00      6.42 o
  -8   6   2        5.90        0.44      6.78 o
  -7   6   2        0.25        0.00      5.80 o
  -6   6   2       46.23       42.29      5.38 o
  -5   6   2        9.65       13.29      2.55 o
  -4   6   2      106.12      128.89      4.29 o
  -3   6   2        5.55        6.96      0.93 o
  -2   6   2        0.78        1.44      0.79 o
  -1   6   2       69.08       77.41      2.03 o
   0   6   2     1078.24     1076.53      8.29 o
   1   6   2       44.09       40.34      1.85 o
   2   6   2      775.56      754.20      5.98 o
   3   6   2        2.64        0.37      0.99 o
   4   6   2      142.52      149.66      3.89 o
   5   6   2      334.31      318.85      8.11 o
   6   6   2      375.55      334.57     11.16 o
   7   6   2       50.86       37.78      6.78 o
   8   6   2       80.22       96.71      8.71 o
  -8   7   2       93.96      105.08     10.25 o
  -7   7   2       41.51       34.99      6.49 o
  -6   7   2       34.89       30.31      5.12 o
  -5   7   2        0.46        0.00      3.41 o
  -4   7   2        6.89        5.68      1.58 o
  -3   7   2     1330.74     1260.85     13.68 o
  -2   7   2        0.67        0.68      1.06 o
  -1   7   2        8.98        8.25      0.89 o
   0   7   2       12.29        7.09      1.13 o
   1   7   2      427.86      452.01      5.73 o
   2   7   2      325.00      343.16      5.95 o
   3   7   2      637.09      646.98     13.23 o
   4   7   2        1.94        4.35      1.63 o
   5   7   2        0.77        0.00      3.78 o
   6   7   2        1.84        4.35      4.13 o
   7   7   2        1.74        4.51      5.75 o
  -7   8   2        1.50        2.45      6.68 o
  -6   8   2       88.02       85.71      7.06 o
  -5   8   2        2.55        4.40      5.12 o
  -4   8   2      207.62      227.07      9.53 o
  -3   8   2      627.55      629.47     12.33 o
  -2   8   2      785.56      794.91      8.64 o
  -1   8   2      254.68      253.93      5.29 o
   0   8   2      624.12      644.22     11.05 o
   1   8   2        0.49        3.94      1.40 o
   2   8   2     1702.79     1750.84     10.75 o
   3   8   2      127.29      134.35      4.08 o
   4   8   2       43.71       42.80      2.51 o
   5   8   2      151.64      159.84      8.81 o
   6   8   2        0.04        0.00      4.92 o
   7   8   2      176.13      189.45     11.15 o
  -7   9   2       88.26       95.74      9.42 o
  -6   9   2       64.47       64.44      6.72 o
  -5   9   2       99.20       87.50      8.13 o
  -4   9   2      742.00      720.81     16.97 o
  -3   9   2      350.67      353.88      8.86 o
  -2   9   2      326.63      327.49      5.33 o
  -1   9   2      749.21      764.11      9.52 o
   0   9   2      324.19      313.98      5.51 o
   1   9   2      178.96      161.29      3.74 o
   2   9   2     1175.80     1210.44     10.56 o
   3   9   2      165.59      164.47      6.05 o
   4   9   2       10.89        7.14      2.88 o
   5   9   2       18.37       19.09      5.14 o
   6   9   2      173.57      193.25     10.69 o
   7   9   2      104.93      104.12      8.86 o
  -7  10   2       80.39       71.48      9.01 o
  -6  10   2      101.17      104.16      8.45 o
  -5  10   2        4.45        3.78      5.25 o
  -4  10   2       44.13       50.58      5.91 o
  -3  10   2      460.23      450.39     10.09 o
  -2  10   2       20.84       21.57      2.82 o
  -1  10   2     1024.12     1010.46     17.98 o
   0  10   2       44.77       47.98      2.58 o
   1  10   2      368.30      365.51      5.67 o
   2  10   2       90.35       88.07      2.57 o
   3  10   2      297.61      292.33      8.17 o
   4  10   2      299.36      328.06      8.87 o
   5  10   2       27.41       28.94      4.93 o
   6  10   2       10.16        7.51      5.70 o
   7  10   2       22.19       28.64      6.79 o
  -7  11   2       48.48       50.32      8.52 o
  -6  11   2       35.04       32.20      7.70 o
  -5  11   2        2.30        1.42      5.56 o
  -4  11   2      459.75      461.33     16.43 o
  -3  11   2      202.15      210.34      9.83 o
  -2  11   2      255.30      247.80      6.20 o
  -1  11   2      120.23      121.10      4.92 o
   0  11   2       18.85       17.37      1.91 o
   1  11   2      160.71      163.92      3.81 o
   2  11   2      263.94      242.21      5.87 o
   3  11   2       27.73       29.64      3.40 o
   4  11   2       56.83       51.96      5.03 o
   5  11   2        2.19        7.34      4.96 o
   6  11   2       91.01      103.29     10.20 o
  -6  12   2       28.41       30.99      7.35 o
  -5  12   2        6.47        0.00      5.56 o
  -4  12   2      131.06      143.49      9.50 o
  -3  12   2      168.45      168.08     11.18 o
  -2  12   2      185.34      170.62      6.06 o
  -1  12   2       22.78       25.43      3.85 o
   0  12   2        0.09        1.60      1.09 o
   1  12   2      143.17      122.53      4.73 o
   2  12   2       52.22       47.82      4.12 o
   3  12   2       12.23       16.27      3.22 o
   4  12   2      123.13      128.98      9.85 o
   5  12   2       33.46       31.91      5.85 o
   6  12   2        0.71        0.00      7.35 o
  -6  13   2        4.23        0.00      7.77 o
  -5  13   2        9.89        9.98      5.87 o
  -4  13   2      118.05      115.40      9.11 o
  -3  13   2        3.87        4.03      6.30 o
  -2  13   2       16.49       12.17      5.24 o
  -1  13   2      300.83      303.70      8.98 o
   0  13   2      165.26      163.51      7.06 o
   1  13   2       36.94       34.65      4.30 o
   2  13   2       23.90       25.61      5.85 o
   3  13   2        6.79        0.97      4.98 o
   4  13   2       11.53        1.48      6.84 o
   5  13   2      122.46      119.66     12.48 o
   6  13   2        8.85        0.55     10.03 o
  -5  14   2        6.22        9.75      6.64 o
  -4  14   2        8.58       11.98      7.50 o
  -3  14   2       58.08       56.94      8.29 o
  -2  14   2        9.30        7.71      5.81 o
  -1  14   2        0.00        0.00      3.16 o
   0  14   2       40.85       44.34      5.00 o
   1  14   2      149.65      158.39      6.98 o
   2  14   2      224.89      240.98     14.64 o
   3  14   2        0.79        0.00      5.61 o
   4  14   2        2.79        0.00      6.97 o
   5  14   2        0.11        2.40      7.39 o
  -5  15   2       29.57       23.52      7.44 o
  -4  15   2        1.40        0.00      7.03 o
  -3  15   2        1.83        8.99      6.45 o
  -2  15   2        3.84        0.13      6.47 o
  -1  15   2        0.00        0.00      5.19 o
   0  15   2        2.39        3.03      3.68 o
   1  15   2      112.50      107.15      7.84 o
   2  15   2      287.64      270.78     20.05 o
   3  15   2        2.89        0.00      8.26 o
   4  15   2        0.30        0.00      8.24 o
   5  15   2        0.03        9.27      8.44 o
  -4  16   2       96.53       82.19     10.50 o
  -3  16   2       27.14       20.15      7.36 o
  -2  16   2       31.23       30.62      6.22 o
  -1  16   2        8.81        6.39      5.21 o
   0  16   2        4.80        4.86      4.78 o
   1  16   2      111.87      102.13      7.95 o
   2  16   2       98.77       95.36      9.58 o
   3  16   2       10.96        5.67      7.79 o
   4  16   2        4.23        0.00     10.09 o
  -3  17   2      141.70      179.03     20.02 o
  -2  17   2       22.70       23.95      6.30 o
  -1  17   2        2.01        3.45      6.29 o
   0  17   2        0.71        1.94      6.60 o
   1  17   2      156.99      170.92     10.04 o
   2  17   2       41.41       47.22      6.89 o
   3  17   2       21.87       19.52      9.14 o
  -2  18   2       16.71       21.66      6.66 o
  -1  18   2       84.86       93.13     14.19 o
   0  18   2        3.55        0.00      7.72 o
   1  18   2       15.02        4.45      7.82 o
   2  18   2       42.39       32.49      6.27 o
  -8   1   3       14.93        5.27      7.44 o
  -7   1   3        0.31        0.00      3.88 o
  -6   1   3      499.08      477.80     13.84 o
  -5   1   3        0.50        0.00      1.40 o
  -4   1   3       64.00       68.75      2.75 o
  -3   1   3      634.28      646.81      8.78 o
  -2   1   3       19.86       14.95      1.10 o
  -1   1   3       75.64       70.54      1.56 o
   0   1   3      549.12      507.66      4.24 o
   1   1   3       95.06      108.96      1.77 o
   2   1   3       36.95       38.06      1.55 o
   3   1   3      164.30      154.24      3.98 o
   4   1   3        6.47        4.65      1.43 o
   5   1   3        7.37        8.88      1.72 o
   6   1   3       35.76       40.90      5.17 o
   7   1   3        0.94        0.44      4.99 o
   8   1   3       12.89       19.61      7.95 o
  -8   2   3       46.27       46.13     13.16 o
  -7   2   3        2.42        3.35      4.66 o
  -6   2   3      901.21      902.34     14.70 o
  -5   2   3      308.43      311.35      6.10 o
  -4   2   3      714.94      729.32      9.07 o
  -3   2   3      686.28      866.98     12.39 o
  -2   2   3      881.30      876.58      7.46 o
  -1   2   3      677.54      750.23      4.78 o
   0   2   3     4555.66     4576.10     11.49 o
   1   2   3      311.08      320.56      3.70 o
   2   2   3      270.13      300.28      3.29 o
   3   2   3      170.82      190.96      5.10 o
   4   2   3      610.61      611.65     12.91 o
   5   2   3       33.71       26.22      3.15 o
   6   2   3       62.12       65.95      4.16 o
   7   2   3        2.31        0.00      4.90 o
   8   2   3        3.93        0.00      8.02 o
  -8   3   3       22.11       22.52     11.34 o
  -7   3   3        8.23        6.96      5.02 o
  -6   3   3      100.28       98.27      6.42 o
  -5   3   3     1382.09     1325.46     16.88 o
  -4   3   3       22.93       16.31      2.51 o
  -3   3   3     2267.63     2467.39     26.75 o
  -2   3   3     3308.91     3367.79     20.49 o
  -1   3   3     2232.76     2201.37     10.01 o
   0   3   3     2719.03     2642.57     10.65 o
   1   3   3     3527.20     3583.40     16.93 o
   2   3   3        5.04        6.15      1.10 o
   3   3   3     3187.04     3357.16     18.79 o
   4   3   3      820.70      863.47     15.70 o
   5   3   3        3.95        4.89      2.66 o
   6   3   3        8.49       13.04      4.38 o
   7   3   3        0.50        1.23      6.01 o
   8   3   3      113.62      120.35      9.83 o
  -8   4   3      152.01      159.42     20.77 o
  -7   4   3       90.05       97.51     10.74 o
  -6   4   3       17.51       16.33      3.10 o
  -5   4   3      169.81      166.12      6.52 o
  -4   4   3      194.15      190.02      5.60 o
  -3   4   3      678.91      699.83     10.32 o
  -2   4   3      954.35      885.46      7.87 o
  -1   4   3      321.11      346.93      3.82 o
   0   4   3      398.48      396.26      4.65 o
   1   4   3      827.30      825.80      7.04 o
   2   4   3      160.93      157.36      3.43 o
   3   4   3       21.28       12.61      1.74 o
   4   4   3       18.40       16.28      2.09 o
   5   4   3      676.24      667.20     14.83 o
   6   4   3      203.57      223.87      8.02 o
   7   4   3       10.01       11.96      4.63 o
   8   4   3       21.76       13.41      6.49 o
  -8   5   3       25.83       21.17      7.82 o
  -7   5   3       15.54       14.91      5.38 o
  -6   5   3      285.69      292.78      9.01 o
  -5   5   3      272.57      282.97      8.07 o
  -4   5   3      231.22      230.12      6.43 o
  -3   5   3       33.60       40.15      2.00 o
  -2   5   3     2557.05     2553.14     15.08 o
  -1   5   3      237.52      251.07      4.18 o
   0   5   3     1830.62     1877.89     22.05 o
   1   5   3      102.14       99.70      2.63 o
   2   5   3       41.44       31.06      1.61 o
   3   5   3      793.83      813.79      9.46 o
   4   5   3      447.11      417.78      7.70 o
   5   5   3      227.25      249.31      7.64 o
   6   5   3        3.37        5.89      4.54 o
   7   5   3       42.32       36.28      5.56 o
   8   5   3       68.33       79.72      9.21 o
  -8   6   3      106.18      134.61     10.94 o
  -7   6   3      237.74      241.46     11.21 o
  -6   6   3      167.86      163.34      7.85 o
  -5   6   3       11.90        9.93      2.58 o
  -4   6   3      323.27      285.53      6.16 o
  -3   6   3      621.09      606.94      6.13 o
  -2   6   3      724.19      711.97      9.39 o
  -1   6   3      324.04      332.18      5.30 o
   0   6   3      951.46     1021.20      9.31 o
   1   6   3     2584.13     2626.95     16.02 o
   2   6   3      821.07      947.10     10.11 o
   3   6   3      124.10      124.91      4.30 o
   4   6   3       35.62       30.80      2.53 o
   5   6   3      525.62      519.77     10.59 o
   6   6   3       10.94       18.38      4.35 o
   7   6   3        1.19        0.63      5.07 o
  -8   7   3       38.81       55.50      7.90 o
  -7   7   3        0.06        0.00      5.11 o
  -6   7   3       44.11       41.02      5.63 o
  -5   7   3       85.38       84.12      6.57 o
  -4   7   3      102.07      107.08      4.29 o
  -3   7   3        5.07        3.45      1.22 o
  -2   7   3      635.52      638.01      9.57 o
  -1   7   3      800.83      811.26     12.55 o
   0   7   3        6.15       18.54      1.72 o
   1   7   3     3527.48     3728.18     20.88 o
   2   7   3     4190.20     4248.44     17.95 o
   3   7   3      506.93      445.07      6.32 o
   4   7   3       95.57       96.93      4.50 o
   5   7   3        6.00        0.00      3.99 o
   6   7   3        8.79        2.42      4.52 o
   7   7   3      265.96      287.70     13.76 o
  -7   8   3       29.60       32.58      5.91 o
  -6   8   3       86.78       83.75      7.18 o
  -5   8   3       13.80       15.12      3.59 o
  -4   8   3        1.16        0.26      1.18 o
  -3   8   3       15.30       14.47      1.52 o
  -2   8   3     1423.09     1416.22     13.38 o
  -1   8   3      200.75      191.55      4.19 o
   0   8   3      115.38      140.31      3.68 o
   1   8   3      471.65      485.87      6.96 o
   2   8   3     2059.17     2076.75     13.59 o
   3   8   3       19.88       16.96      1.45 o
   4   8   3       63.83       63.08      2.87 o
   5   8   3        0.05        0.00      3.80 o
   6   8   3       14.33       17.35      4.66 o
   7   8   3      110.27      113.33      9.48 o
  -7   9   3        1.33        0.00      5.67 o
  -6   9   3        9.81        6.40      5.18 o
  -5   9   3        2.01        4.63      4.52 o
  -4   9   3       19.04       16.84      4.88 o
  -3   9   3       23.55       23.86      1.61 o
  -2   9   3        0.65        0.00      1.67 o
  -1   9   3       34.71       36.18      2.10 o
   0   9   3       68.80       64.57      2.70 o
   1   9   3       58.40       68.38      2.74 o
   2   9   3       55.74       43.87      2.33 o
   3   9   3        2.66        4.85      1.60 o
   4   9   3       27.81       21.33      3.50 o
   5   9   3        0.80        0.00      4.40 o
   6   9   3       39.59       27.87      6.21 o
   7   9   3       19.81       22.76      6.47 o
  -7  10   3        3.96        1.45      6.24 o
  -6  10   3       11.07        9.94      5.10 o
  -5  10   3       19.29       10.67      5.11 o
  -4  10   3       35.42       37.27      5.73 o
  -3  10   3        1.81        0.00      2.05 o
  -2  10   3      305.16      302.36      7.71 o
  -1  10   3      250.06      275.07      7.30 o
   0  10   3       47.24       44.81      2.30 o
   1  10   3       34.40       33.78      2.32 o
   2  10   3       62.47       60.28      3.72 o
   3  10   3        1.11        0.00      0.90 o
   4  10   3        6.86        6.90      3.10 o
   5  10   3        0.36        0.82      5.08 o
   6  10   3       50.34       55.79      6.76 o
   7  10   3        5.18        6.07      7.40 o
  -7  11   3        3.24        0.00      6.63 o
  -6  11   3       17.86        8.89      5.43 o
  -5  11   3       22.66       28.27      5.74 o
  -4  11   3       13.48       11.62      5.37 o
  -3  11   3       28.76       30.89      5.00 o
  -2  11   3       22.34       24.92      6.08 o
  -1  11   3        0.32        1.69      2.06 o
   0  11   3      108.58      112.94      4.40 o
   1  11   3       28.52       28.11      2.54 o
   2  11   3      260.33      264.55      5.87 o
   3  11   3      371.97      377.98      9.42 o
   4  11   3        0.89        0.00      3.94 o
   5  11   3       65.57       67.21      6.62 o
   6  11   3       19.87       20.35      5.91 o
  -6  12   3        1.27        7.03      6.25 o
  -5  12   3        5.89        3.03      5.63 o
  -4  12   3       41.26       44.38      6.28 o
  -3  12   3      108.01      112.38      9.94 o
  -2  12   3      572.45      629.72     12.62 o
  -1  12   3       64.77       67.34      3.94 o
   0  12   3        2.61        4.11      1.98 o
   1  12   3        8.39        8.49      1.77 o
   2  12   3      256.94      261.50      6.36 o
   3  12   3       43.68       58.48      4.40 o
   4  12   3        5.69        3.54      5.15 o
   5  12   3        0.01        0.00      5.92 o
   6  12   3       98.29      119.27     11.01 o
  -6  13   3       32.69       40.60      6.69 o
  -5  13   3       44.23       50.95      7.09 o
  -4  13   3       89.37       87.42      7.79 o
  -3  13   3      128.68      149.35     11.36 o
  -2  13   3       85.57       91.07      8.90 o
  -1  13   3      358.14      355.17     13.50 o
   0  13   3      100.66       99.54      5.10 o
   1  13   3       15.61       13.41      3.64 o
   2  13   3      294.21      251.78     12.60 o
   3  13   3        4.93        8.39      4.81 o
   4  13   3       30.83       34.68      7.39 o
   5  13   3        6.39        5.71      7.87 o
  -5  14   3        5.37        1.29      6.32 o
  -4  14   3        3.52        0.00      7.03 o
  -3  14   3       76.23       77.30      8.90 o
  -2  14   3      109.82      118.45     11.94 o
  -1  14   3       42.97       50.90      4.68 o
   0  14   3       27.51       27.82      4.12 o
   1  14   3       39.62       36.53      4.09 o
   2  14   3      216.26      228.99     12.41 o
   3  14   3       31.48       27.79      5.71 o
   4  14   3        4.40        5.58      6.82 o
   5  14   3       31.25       32.54      8.36 o
  -5  15   3        7.00        0.00      9.07 o
  -4  15   3      197.99      208.64     14.80 o
  -3  15   3      141.60      127.46     12.63 o
  -2  15   3       17.50       11.52      5.28 o
  -1  15   3       33.29       30.07      5.41 o
   0  15   3       11.93       10.51      3.75 o
   1  15   3      117.47      132.37      8.79 o
   2  15   3      111.05      104.11      9.34 o
   3  15   3       52.32       56.30     10.40 o
   4  15   3       53.41       75.51     12.23 o
  -4  16   3       31.13       44.78      9.28 o
  -3  16   3       37.22       52.09      8.40 o
  -2  16   3       18.71       19.61      6.20 o
  -1  16   3       58.92       73.07      7.63 o
   0  16   3        1.23        3.43      5.01 o
   1  16   3      194.36      222.40     11.20 o
   2  16   3        7.73       12.05      6.57 o
   3  16   3       15.01        4.96      8.92 o
   4  16   3        9.98        8.64     10.00 o
  -3  17   3        4.91        0.00      8.35 o
  -2  17   3        3.13        2.69      6.18 o
  -1  17   3      117.86      112.02      8.99 o
   0  17   3       41.72       36.72      7.64 o
   1  17   3      158.44      145.10     12.69 o
   2  17   3        0.01        0.39      6.01 o
   3  17   3       25.25       26.70      9.78 o
  -2  18   3        1.75        0.00      7.31 o
  -1  18   3        5.93        7.91      7.54 o
   0  18   3       30.81       27.79      8.32 o
   1  18   3        5.71        5.02      7.61 o
   2  18   3        1.31        8.57      6.87 o
  -8   0   4       12.19       20.42     10.92 o
  -7   0   4       27.84       35.86      6.55 o
  -6   0   4      110.31      109.65      7.67 o
  -5   0   4     1416.49     1454.13     16.27 o
  -4   0   4      116.98      113.47      5.99 o
  -3   0   4      284.22      325.79      9.13 o
  -2   0   4     3039.65     3332.75     23.52 o
  -1   0   4     4563.70     4243.18     19.68 o
   0   0   4      776.85      834.83      8.85 o
   1   0   4      100.69      127.43      3.07 o
   2   0   4     1162.15     1132.91     14.43 o
   3   0   4      180.01      188.24      8.92 o
   4   0   4       46.59       52.20      4.28 o
   5   0   4      143.98      126.33     10.18 o
   6   0   4      206.67      206.18     13.99 o
   7   0   4       96.01       98.47     11.06 o
   8   0   4        3.09        9.59      8.33 o
  -8   1   4       34.53       50.47      8.36 o
  -7   1   4      140.10      127.77      7.64 o
  -6   1   4      376.08      362.60      9.87 o
  -5   1   4      103.14       98.91      4.13 o
  -4   1   4     1016.14     1137.18     12.62 o
  -3   1   4      234.97      225.85      4.66 o
  -2   1   4     2280.62     2312.20     16.38 o
  -1   1   4     2288.63     2343.77     13.09 o
   0   1   4     1008.26     1037.45      6.23 o
   1   1   4      361.55      308.96      3.26 o
   2   1   4     2255.56     2177.96     14.27 o
   3   1   4      791.64      888.23     12.24 o
   4   1   4     1289.14     1390.78     19.87 o
   5   1   4      192.30      170.90      5.30 o
   6   1   4      184.21      173.43      9.17 o
   7   1   4      172.75      182.67     10.25 o
   8   1   4       30.22       25.61     12.68 o
  -8   2   4        1.52        0.46     11.37 o
  -7   2   4       99.58       92.83      6.58 o
  -6   2   4        0.59        1.16      3.13 o
  -5   2   4      408.42      403.16      7.43 o
  -4   2   4        1.04        0.54      2.35 o
  -3   2   4      631.09      796.56      9.35 o
  -2   2   4       62.14       49.40      2.09 o
  -1   2   4     2274.04     2258.65     10.03 o
   0   2   4     2753.58     2687.28     12.58 o
   1   2   4      192.72      174.51      2.53 o
   2   2   4     1444.51     1435.75      8.38 o
   3   2   4       55.39       70.45      3.29 o
   4   2   4      641.06      651.32     11.98 o
   5   2   4        2.91        0.00      2.72 o
   6   2   4      353.62      317.92     12.27 o
   7   2   4        2.85        0.00      5.06 o
   8   2   4        8.25       19.28      8.02 o
  -8   3   4       52.15       60.20      9.68 o
  -7   3   4      208.10      197.70     10.94 o
  -6   3   4       27.44       26.53      3.48 o
  -5   3   4        5.81        8.71      3.03 o
  -4   3   4      130.55      107.39      5.12 o
  -3   3   4      221.38      214.95      5.83 o
  -2   3   4     1248.74     1297.83      9.64 o
  -1   3   4      118.72      134.30      2.87 o
   0   3   4       15.25       14.14      1.11 o
   1   3   4      474.86      525.16      4.89 o
   2   3   4        0.19        1.68      0.90 o
   3   3   4       25.07       20.35      2.23 o
   4   3   4        6.30        3.57      2.42 o
   5   3   4      313.58      296.32      9.25 o
   6   3   4       12.76        8.60      3.84 o
   7   3   4      163.38      170.00     13.85 o
   8   3   4       24.62       15.76      7.26 o
  -8   4   4        2.35        9.07      8.29 o
  -7   4   4        5.82        5.40      5.46 o
  -6   4   4        0.38        0.21      3.20 o
  -5   4   4      364.22      362.47      8.68 o
  -4   4   4       54.00       72.67      4.56 o
  -3   4   4       40.38       46.36      1.97 o
  -2   4   4      284.63      299.39      5.29 o
  -1   4   4     1449.85     1507.84     15.08 o
   0   4   4        3.29        7.02      1.05 o
   1   4   4      836.84      885.93      7.97 o
   2   4   4      894.76      985.40      9.50 o
   3   4   4      238.30      215.24      5.01 o
   4   4   4       89.73       94.97      6.02 o
   5   4   4        0.51        0.32      2.79 o
   6   4   4        5.82        3.24      3.54 o
   7   4   4       45.49       34.10      6.34 o
  -8   5   4        3.85        2.36      6.74 o
  -7   5   4        2.58        0.21      4.64 o
  -6   5   4       39.35       37.89      3.72 o
  -5   5   4      440.09      426.97     11.89 o
  -4   5   4      470.08      454.72      6.72 o
  -3   5   4       70.08       72.78      2.90 o
  -2   5   4      464.08      546.66      7.96 o
  -1   5   4       98.81      104.74      2.96 o
   0   5   4       40.03       35.51      2.50 o
   1   5   4      731.88      754.39      7.52 o
   2   5   4     1198.59     1177.53      9.58 o
   3   5   4        4.50        2.71      1.91 o
   4   5   4       49.09       36.69      3.40 o
   5   5   4       77.53       61.04      4.72 o
   6   5   4        6.95        7.03      4.39 o
   7   5   4       20.89       10.38      4.99 o
  -8   6   4        1.68        0.00      7.07 o
  -7   6   4       49.75       52.95      6.51 o
  -6   6   4        1.07        0.00      3.57 o
  -5   6   4      603.29      594.85     10.08 o
  -4   6   4       80.42       86.62      4.08 o
  -3   6   4      547.11      553.10      7.11 o
  -2   6   4      117.41      124.01      5.07 o
  -1   6   4      442.04      532.74      7.12 o
   0   6   4     2686.09     2994.78     24.22 o
   1   6   4     3772.84     3838.65     17.61 o
   2   6   4     1169.46     1191.95     12.10 o
   3   6   4        3.55        5.09      2.26 o
   4   6   4       22.60       15.50      2.51 o
   5   6   4        3.41        0.00      3.06 o
   6   6   4        3.14        3.48      4.42 o
   7   6   4        0.89        0.00      4.86 o
  -8   7   4       34.80       43.72      7.46 o
  -7   7   4        0.08        3.64      5.03 o
  -6   7   4       95.37       90.16      6.16 o
  -5   7   4      134.02      137.03      5.92 o
  -4   7   4      503.28      518.06      6.20 o
  -3   7   4      160.18      170.99      4.21 o
  -2   7   4      257.44      234.13      6.60 o
  -1   7   4      397.01      443.39     11.12 o
   0   7   4      439.33      440.81      8.36 o
   1   7   4     3137.41     3256.43     22.44 o
   2   7   4      657.08      683.62      7.67 o
   3   7   4       14.68       14.75      1.69 o
   4   7   4      212.91      213.99      6.83 o
   5   7   4      109.65      119.62      7.01 o
   6   7   4       82.65       88.06      6.84 o
   7   7   4        1.24        2.05      5.58 o
  -7   8   4        4.15        0.00      5.49 o
  -6   8   4      242.07      224.50     10.94 o
  -5   8   4        0.19        0.00      3.53 o
  -4   8   4      593.64      577.62     12.30 o
  -3   8   4        3.90        4.07      1.60 o
  -2   8   4      258.10      256.22      6.63 o
  -1   8   4      953.49      962.58      9.91 o
   0   8   4      138.54      115.27      4.33 o
   1   8   4      105.67       87.85      3.48 o
   2   8   4        9.26       15.10      1.93 o
   3   8   4       90.21       89.67      3.14 o
   4   8   4      203.28      199.55      9.53 o
   5   8   4       16.46       18.45      3.95 o
   6   8   4       30.10       30.81      5.08 o
   7   8   4       61.05       73.91      6.87 o
  -7   9   4       31.42       25.22      6.11 o
  -6   9   4       25.90       24.63      5.35 o
  -5   9   4       90.49       80.73      6.90 o
  -4   9   4        2.09        1.30      2.80 o
  -3   9   4      175.01      163.44      6.29 o
  -2   9   4       99.61       98.82      4.58 o
  -1   9   4      543.35      556.74      8.08 o
   0   9   4       26.56       26.35      2.55 o
   1   9   4      279.62      291.30      5.98 o
   2   9   4      170.06      168.75      4.68 o
   3   9   4       28.24       23.24      1.99 o
   4   9   4       13.07        6.05      4.30 o
   5   9   4       58.97       72.80      6.77 o
   6   9   4      137.56      132.32     13.48 o
   7   9   4        0.02        0.00      6.77 o
  -7  10   4       96.78      111.38      9.03 o
  -6  10   4      221.01      259.00     12.04 o
  -5  10   4       78.94       72.55      6.37 o
  -4  10   4      262.37      269.85     15.78 o
  -3  10   4        4.43        5.03      2.75 o
  -2  10   4      741.27      725.17     16.17 o
  -1  10   4       99.07      102.76      4.00 o
   0  10   4      107.46      110.20      3.75 o
   1  10   4        9.97        9.40      2.08 o
   2  10   4       11.48       16.37      2.23 o
   3  10   4       10.61       18.30      3.27 o
   4  10   4      279.28      271.14     13.47 o
   5  10   4       31.44       36.89      5.41 o
   6  10   4        1.76        0.98      5.81 o
  -6  11   4       53.16       67.55      7.52 o
  -5  11   4        0.53        0.28      4.78 o
  -4  11   4       32.33       33.99      5.63 o
  -3  11   4        1.27        0.00      5.68 o
  -2  11   4      335.60      312.20      9.75 o
  -1  11   4       33.51       32.16      3.83 o
   0  11   4      149.90      143.00      5.87 o
   1  11   4       89.57       98.13      4.37 o
   2  11   4     1587.42     1594.69     20.36 o
   3  11   4     1065.38     1002.78     13.53 o
   4  11   4       82.87       70.79      6.04 o
   5  11   4       33.51       43.57      6.03 o
   6  11   4       54.31       63.64      7.52 o
  -6  12   4       65.54       68.70      7.57 o
  -5  12   4       13.28       12.82      5.14 o
  -4  12   4      470.99      481.05     15.68 o
  -3  12   4      119.93      141.95     11.22 o
  -2  12   4       14.74       21.43      5.66 o
  -1  12   4      232.63      225.61      8.10 o
   0  12   4      263.37      284.09      7.40 o
   1  12   4      130.73      140.07      5.48 o
   2  12   4      388.07      372.96      9.71 o
   3  12   4       35.01       34.99      3.86 o
   4  12   4      153.50      171.40      8.24 o
   5  12   4        8.04        7.06      6.21 o
   6  12   4       11.13       14.50      8.69 o
  -6  13   4       21.87       28.05      6.86 o
  -5  13   4        0.22        2.11      5.18 o
  -4  13   4       40.52       35.53     10.96 o
  -3  13   4       47.12       36.34      7.53 o
  -2  13   4       57.92       60.29      7.89 o
  -1  13   4       18.57       17.88      3.66 o
   0  13   4       41.89       42.36      3.59 o
   1  13   4       82.60       81.30      6.14 o
   2  13   4      250.17      224.19     12.18 o
   3  13   4       12.50        0.99      5.80 o
   4  13   4       16.81       12.46      6.86 o
   5  13   4       30.03       34.58      8.99 o
  -5  14   4        5.51        1.53      5.44 o
  -4  14   4        0.03        0.45      7.33 o
  -3  14   4       73.71       74.69     13.77 o
  -2  14   4        0.05        0.00      6.07 o
  -1  14   4        0.68        3.51      3.53 o
   0  14   4        4.15        0.00      3.64 o
   1  14   4       81.05       76.57      5.99 o
   2  14   4       47.91       43.86      6.65 o
   3  14   4       16.37       13.02      6.61 o
   4  14   4       41.95       25.29      7.32 o
   5  14   4       13.62       10.74      7.65 o
  -5  15   4       12.61        8.37      7.90 o
  -4  15   4        7.30        2.64      8.29 o
  -3  15   4       10.94        0.00      7.27 o
  -2  15   4      166.40      177.13     10.68 o
  -1  15   4        1.48        2.12      5.36 o
   0  15   4       53.72       65.25      5.48 o
   1  15   4       97.28       86.67      7.43 o
   2  15   4       59.76       59.55      7.08 o
   3  15   4        7.46        0.00      8.51 o
   4  15   4        0.55        4.57     11.70 o
  -4  16   4       28.68       42.16      9.44 o
  -3  16   4       30.94       36.50      8.36 o
  -2  16   4       16.07       15.70      5.82 o
  -1  16   4      121.70      119.15      8.80 o
   0  16   4       47.86       36.52      5.94 o
   1  16   4       37.83       40.63      5.94 o
   2  16   4       24.69       22.70      6.52 o
   3  16   4        0.72        0.77      8.12 o
  -3  17   4        2.41        3.56      8.50 o
  -2  17   4       85.69       82.66      8.54 o
  -1  17   4       76.70       63.97      9.83 o
   0  17   4       23.88       22.07      6.85 o
   1  17   4       21.46       31.87      5.67 o
   2  17   4        0.07        0.00      6.27 o
   3  17   4        1.64        0.00      8.89 o
  -2  18   4        0.68        1.65      6.92 o
  -1  18   4      181.21      195.64     14.60 o
   0  18   4       15.03       11.44      8.41 o
   1  18   4        4.77        8.51      7.79 o
  -8   1   5       51.83       59.71      8.40 o
  -7   1   5        0.88        2.73      4.46 o
  -6   1   5       95.53       81.62      3.91 o
  -5   1   5       40.75       32.38      3.07 o
  -4   1   5        4.44        1.70      1.51 o
  -3   1   5     1186.99     1418.11     14.64 o
  -2   1   5     2658.76     2948.78     15.32 o
  -1   1   5       52.74       51.62      1.79 o
   0   1   5        0.09        0.61      0.77 o
   1   1   5      357.18      406.95      5.84 o
   2   1   5      327.73      311.96      4.86 o
   3   1   5      364.33      369.62      6.87 o
   4   1   5        1.43        2.41      1.75 o
   5   1   5        2.57        0.00      3.71 o
   6   1   5        4.47        4.02      4.44 o
   7   1   5        1.58        0.85      5.54 o
  -8   2   5        7.87        2.29      7.81 o
  -7   2   5        3.29        7.58      4.43 o
  -6   2   5       16.83       19.78      3.25 o
  -5   2   5       32.85       30.47      3.61 o
  -4   2   5      104.94      113.03      4.73 o
  -3   2   5        4.38        0.39      1.52 o
  -2   2   5      898.68      978.69      9.79 o
  -1   2   5       13.15       12.84      1.31 o
   0   2   5        9.08        4.50      0.69 o
   1   2   5     1141.01     1240.14     11.18 o
   2   2   5      132.88      133.31      3.11 o
   3   2   5       36.59       37.81      2.52 o
   4   2   5       16.59       13.93      2.81 o
   5   2   5       19.72       19.36      3.48 o
   6   2   5       84.32       94.27      6.07 o
   7   2   5        8.83        5.22      4.68 o
  -8   3   5       15.13        9.76      8.12 o
  -7   3   5       42.49       49.34      5.24 o
  -6   3   5      183.91      182.25      6.98 o
  -5   3   5      357.04      339.61     10.25 o
  -4   3   5       16.63       13.65      3.16 o
  -3   3   5      300.44      356.19      7.06 o
  -2   3   5       28.08       18.64      1.67 o
  -1   3   5     1085.70     1037.64     12.11 o
   0   3   5     1613.64     1766.86     14.61 o
   1   3   5     1098.72     1213.30      8.80 o
   2   3   5       54.38       69.40      2.47 o
   3   3   5     1125.38     1068.94     16.64 o
   4   3   5       83.24       76.74      4.44 o
   5   3   5        2.34        0.00      3.12 o
   6   3   5       93.98       94.28      6.51 o
   7   3   5       75.87       76.93      9.01 o
  -8   4   5      100.37      111.94     12.14 o
  -7   4   5       43.01       44.79      8.41 o
  -6   4   5       65.65       64.66      4.57 o
  -5   4   5      228.39      233.06      8.49 o
  -4   4   5      556.33      550.08      9.56 o
  -3   4   5      552.78      537.64      7.87 o
  -2   4   5      137.03      141.69      3.84 o
  -1   4   5      199.64      209.06      5.23 o
   0   4   5     2977.30     3174.90     25.48 o
   1   4   5      111.83       75.95      2.54 o
   2   4   5      147.55      137.88      3.83 o
   3   4   5       97.92      122.68      4.60 o
   4   4   5       70.64       80.74      4.72 o
   5   4   5      127.91      129.32      5.99 o
   6   4   5       11.66       14.23      3.63 o
   7   4   5        0.39        0.00      5.17 o
  -8   5   5       11.17       11.02      7.38 o
  -7   5   5        6.18        7.99      4.85 o
  -6   5   5        5.88        5.27      2.97 o
  -5   5   5     1709.14     1756.10     18.71 o
  -4   5   5        6.77        7.20      1.92 o
  -3   5   5       63.78       78.91      3.48 o
  -2   5   5      195.93      176.67      4.81 o
  -1   5   5     1540.21     1566.90     16.69 o
   0   5   5      150.67      178.30      4.56 o
   1   5   5       51.27       53.41      2.41 o
   2   5   5      400.99      366.77      8.39 o
   3   5   5      384.90      397.83     14.21 o
   4   5   5      305.54      326.54      8.61 o
   5   5   5      138.32      130.05      5.67 o
   6   5   5       13.38       14.91      4.33 o
   7   5   5       58.22       62.75      6.34 o
  -8   6   5       77.61       72.16      8.36 o
  -7   6   5       58.44       64.70      6.67 o
  -6   6   5      112.78      108.52      5.85 o
  -5   6   5       57.70       54.69      4.38 o
  -4   6   5      266.58      262.80      5.11 o
  -3   6   5      835.50      884.92     10.68 o
  -2   6   5      480.39      524.65      8.39 o
  -1   6   5      165.96      157.38      4.15 o
   0   6   5       22.24       13.11      2.15 o
   1   6   5     1495.80     1406.82     17.31 o
   2   6   5     1100.65     1103.58     10.86 o
   3   6   5       44.71       45.02      2.77 o
   4   6   5       45.29       42.72      4.72 o
   5   6   5      592.20      575.09     12.12 o
   6   6   5       33.52       41.12      5.34 o
   7   6   5        0.66        0.00      5.48 o
  -7   7   5        0.00        1.81      5.59 o
  -6   7   5      104.71       99.63      6.67 o
  -5   7   5        6.41        8.71      3.28 o
  -4   7   5      163.94      169.70      4.02 o
  -3   7   5      180.06      190.66      4.69 o
  -2   7   5      274.53      310.86      8.10 o
  -1   7   5      185.44      185.61      5.53 o
   0   7   5      390.14      370.55      7.66 o
   1   7   5       38.30       27.03      2.47 o
   2   7   5      252.73      263.18      5.24 o
   3   7   5      110.25      101.74      3.65 o
   4   7   5       19.87       13.63      3.95 o
   5   7   5       10.14       11.92      4.45 o
   6   7   5       70.21       66.94      6.75 o
   7   7   5       37.57       37.59      6.01 o
  -7   8   5      260.61      278.57     12.78 o
  -6   8   5       47.45       45.10      5.18 o
  -5   8   5       78.04       84.84      6.13 o
  -4   8   5      133.54      138.29      6.10 o
  -3   8   5      241.30      261.97      6.00 o
  -2   8   5      216.99      224.55      6.14 o
  -1   8   5      850.20      938.54     11.12 o
   0   8   5      164.49      146.40      8.52 o
   1   8   5      304.73      299.49      6.69 o
   2   8   5      338.31      340.73      6.30 o
   3   8   5      709.03      686.47      9.33 o
   4   8   5        0.54        0.00      4.07 o
   5   8   5       18.88       13.78      4.39 o
   6   8   5       22.89       22.74      5.53 o
   7   8   5        0.00        0.00      6.08 o
  -7   9   5       15.18       19.71      6.25 o
  -6   9   5       13.62        6.22      5.13 o
  -5   9   5       33.98       27.92      4.43 o
  -4   9   5      184.09      170.71      6.24 o
  -3   9   5      295.81      315.23      8.28 o
  -2   9   5        5.07        6.01      3.10 o
  -1   9   5        0.55        0.00      1.71 o
   0   9   5       23.45       27.35      2.36 o
   1   9   5        0.72        1.88      2.04 o
   2   9   5     1016.11      981.76     10.73 o
   3   9   5     1504.74     1490.74     22.90 o
   4   9   5       57.72       45.57      6.70 o
   5   9   5        5.11        7.41      4.28 o
   6   9   5       35.62       33.81      5.42 o
  -7  10   5        0.36        2.15      6.17 o
  -6  10   5        1.00        0.30      5.46 o
  -5  10   5        4.52        5.34      4.74 o
  -4  10   5      114.36      105.75      8.80 o
  -3  10   5        0.09        0.00      3.45 o
  -2  10   5       61.16       58.65      5.88 o
  -1  10   5      114.18      110.30      4.43 o
   0  10   5       43.64       40.66      2.80 o
   1  10   5      258.81      273.65      6.78 o
   2  10   5      871.33      846.95     11.48 o
   3  10   5       66.40       58.83      4.33 o
   4  10   5       30.59       25.78      4.38 o
   5  10   5       25.07       24.19      7.66 o
   6  10   5        0.43        3.09      5.93 o
  -6  11   5       50.51       51.12      6.90 o
  -5  11   5       27.66       22.40      5.23 o
  -4  11   5        5.52        0.22      4.68 o
  -3  11   5        0.78        0.00      5.66 o
  -2  11   5      102.26       98.35     10.59 o
  -1  11   5       28.29       32.00      2.73 o
   0  11   5       54.61       47.41      3.07 o
   1  11   5       13.07       14.92      2.54 o
   2  11   5      525.06      482.24     12.10 o
   3  11   5       18.06        7.91      3.25 o
   4  11   5       13.68       15.47      4.43 o
   5  11   5       35.96       30.56      5.83 o
   6  11   5        3.05        1.30      6.34 o
  -6  12   5        0.83        2.49      6.16 o
  -5  12   5       84.57       79.48      7.12 o
  -4  12   5      168.43      163.51      8.84 o
  -3  12   5      747.39      792.21     20.33 o
  -2  12   5       56.50       38.52      6.42 o
  -1  12   5       77.74       83.27      5.48 o
   0  12   5       50.70       50.55      3.88 o
   1  12   5        8.68        5.57      2.40 o
   2  12   5      613.21      587.33     11.27 o
   3  12   5       17.80       21.08      3.72 o
   4  12   5        0.35        0.95      4.75 o
   5  12   5       31.25       29.40      7.25 o
  -6  13   5       18.44       20.39      8.17 o
  -5  13   5       28.43       24.09      5.50 o
  -4  13   5      221.66      232.60     12.77 o
  -3  13   5       33.17       36.84      6.95 o
  -2  13   5        0.12        0.28      5.69 o
  -1  13   5       65.88       57.23      5.73 o
   0  13   5      194.64      196.87      7.50 o
   1  13   5       98.55      106.39      9.67 o
   2  13   5       98.00       92.75      7.12 o
   3  13   5       38.84       55.85      7.56 o
   4  13   5       35.06       37.04      8.16 o
   5  13   5       11.83       15.27      9.14 o
  -5  14   5        6.22        2.50      7.53 o
  -4  14   5      348.78      367.35     28.02 o
  -3  14   5      109.92      116.71     10.63 o
  -2  14   5       60.09       58.25      6.66 o
  -1  14   5      110.80      109.48      6.70 o
   0  14   5      182.01      185.69      9.50 o
   1  14   5      165.78      185.23     13.20 o
   2  14   5        3.44        0.98      4.77 o
   3  14   5       27.14       32.04      6.88 o
   4  14   5       41.19       59.54      9.59 o
  -4  15   5        7.44        9.34      6.78 o
  -3  15   5       14.13       10.64      6.89 o
  -2  15   5       21.22       24.05      5.98 o
  -1  15   5       73.66       70.96      7.35 o
   0  15   5        7.07       11.86      4.30 o
   1  15   5       42.74       39.11      6.29 o
   2  15   5       28.19       25.22      5.02 o
   3  15   5        8.88        7.04      8.42 o
   4  15   5        4.28        0.00     10.07 o
  -4  16   5        4.84       11.26      8.01 o
  -3  16   5       55.28       51.04      8.63 o
  -2  16   5        1.34        2.50      6.20 o
  -1  16   5        6.67        1.43      5.75 o
   0  16   5      180.51      156.57     12.46 o
   1  16   5       16.06       22.06      5.82 o
   2  16   5       30.39       34.73      6.65 o
   3  16   5        0.21        0.75      8.65 o
  -3  17   5        3.83        2.83      7.12 o
  -2  17   5        4.04        0.00      6.74 o
  -1  17   5       39.84       33.99      7.52 o
   0  17   5        1.24        6.38      6.91 o
   1  17   5        0.82        0.00      6.31 o
   2  17   5        0.28        0.00      6.13 o
  -1  18   5       28.60       16.95      8.63 o
   0  18   5        1.88        0.00      7.95 o
  -8   0   6      130.24      109.98     16.41 o
  -7   0   6       19.79       14.77      6.50 o
  -6   0   6      267.43      252.48     10.92 o
  -5   0   6       90.00      101.36      9.69 o
  -4   0   6       28.47       17.69      6.91 o
  -3   0   6       90.55       66.30      5.22 o
  -2   0   6     1180.78     1059.54     16.59 o
  -1   0   6        8.26       17.04      2.15 o
   0   0   6       84.63       71.77      3.95 o
   1   0   6     1006.23     1134.14     12.35 o
   2   0   6        0.14        0.90      1.87 o
   3   0   6      187.33      183.22      7.62 o
   4   0   6      782.03      796.73     19.82 o
   5   0   6        5.91        8.47      5.56 o
   6   0   6      364.28      315.30     18.04 o
   7   0   6       65.93       44.56     19.17 o
  -8   1   6      105.30       85.32     11.93 o
  -7   1   6      110.25      102.52      7.39 o
  -6   1   6        0.08        0.00      3.57 o
  -5   1   6       33.05       31.08      4.49 o
  -4   1   6      838.53      847.35     18.03 o
  -3   1   6      386.14      324.11     10.13 o
  -2   1   6      677.06      656.00     12.39 o
  -1   1   6       89.26       81.80      4.09 o
   0   1   6     1532.21     1490.83     18.70 o
   1   1   6      308.03      307.55      4.22 o
   2   1   6      635.11      587.38      6.53 o
   3   1   6      328.69      312.45      6.41 o
   4   1   6      412.28      408.65      7.94 o
   5   1   6       36.07       41.46      5.15 o
   6   1   6       57.94       63.94      5.51 o
   7   1   6       10.52        2.36      5.45 o
  -8   2   6        3.59        5.40      8.47 o
  -7   2   6       19.35       27.12      5.22 o
  -6   2   6       93.21       98.54      5.68 o
  -5   2   6      268.12      239.59      9.93 o
  -4   2   6       56.91       71.38      4.78 o
  -3   2   6      188.69      200.95      5.93 o
  -2   2   6      652.22      714.32     11.27 o
  -1   2   6      226.24      198.92      4.50 o
   0   2   6       16.73       14.83      1.47 o
   1   2   6      143.66      146.47      3.81 o
   2   2   6      611.72      580.79      7.19 o
   3   2   6      339.48      335.22      7.18 o
   4   2   6      169.35      211.55      7.13 o
   5   2   6        4.89        1.56      3.33 o
   6   2   6       58.75       60.18      5.01 o
   7   2   6       55.43       67.19      6.61 o
  -8   3   6       49.05       51.77      9.71 o
  -7   3   6       14.17        7.82      4.74 o
  -6   3   6       25.56       26.45      3.90 o
  -5   3   6        6.75        6.59      3.47 o
  -4   3   6      506.41      478.98     15.79 o
  -3   3   6       33.04       34.87      2.88 o
  -2   3   6      848.82      935.55     16.35 o
  -1   3   6      211.13      218.87      5.39 o
   0   3   6     2467.51     2623.23     14.70 o
   1   3   6      334.72      300.84      4.88 o
   2   3   6       77.36       85.89      3.31 o
   3   3   6      420.98      442.65      9.06 o
   4   3   6      125.47      119.07      5.92 o
   5   3   6        1.75        0.00      3.35 o
   6   3   6        3.45        3.69      4.13 o
   7   3   6        2.69        3.46      6.10 o
  -8   4   6        1.06        0.00      9.05 o
  -7   4   6       11.27        4.37      6.01 o
  -6   4   6      197.38      173.80      7.60 o
  -5   4   6       18.28       13.89      3.50 o
  -4   4   6        0.36        1.28      2.24 o
  -3   4   6       95.35      100.74      3.76 o
  -2   4   6       37.62       35.03      2.26 o
  -1   4   6     1141.37     1219.91     12.67 o
   0   4   6     1228.76     1379.57     20.37 o
   1   4   6        2.56        0.00      1.35 o
   2   4   6       50.75       47.20      2.57 o
   3   4   6       12.81        6.92      1.61 o
   4   4   6       37.22       41.28      3.89 o
   5   4   6       30.41       26.05      3.68 o
   6   4   6       15.91       14.36      3.99 o
   7   4   6        0.92        5.97      5.87 o
  -8   5   6        0.80        3.42      7.37 o
  -7   5   6        0.17        0.00      5.10 o
  -6   5   6      188.47      144.95      6.31 o
  -5   5   6      584.72      550.47     11.60 o
  -4   5   6       53.61       53.43      4.08 o
  -3   5   6       26.54       35.51      2.91 o
  -2   5   6      217.65      218.03      5.16 o
  -1   5   6      720.98      775.07     16.49 o
   0   5   6       67.53       68.58      3.18 o
   1   5   6        2.63        4.23      1.71 o
   2   5   6       48.96       52.86      3.27 o
   3   5   6       31.64       34.96      2.51 o
   4   5   6      533.23      540.86     13.56 o
   5   5   6       59.22       57.04      4.43 o
   6   5   6        2.86        3.89      4.84 o
   7   5   6       12.95       14.30      6.17 o
  -7   6   6        2.80        0.00      5.42 o
  -6   6   6       34.07       26.37      3.98 o
  -5   6   6       94.43       94.01      5.58 o
  -4   6   6       23.62       26.30      2.00 o
  -3   6   6        0.70        2.47      2.32 o
  -2   6   6      122.27      138.37      6.76 o
  -1   6   6     1224.38     1307.26     11.28 o
   0   6   6      223.21      223.63      5.86 o
   1   6   6      544.40      526.26      8.31 o
   2   6   6        3.20        5.17      2.14 o
   3   6   6       57.87       60.17      3.91 o
   4   6   6        1.49        0.00      4.06 o
   5   6   6        0.21        0.11      3.64 o
   6   6   6       21.86       18.82      5.01 o
   7   6   6        2.43        7.01      6.23 o
  -7   7   6       60.95       63.32      6.95 o
  -6   7   6        7.21        8.20      4.12 o
  -5   7   6      357.58      343.11      9.04 o
  -4   7   6        0.12        0.00      2.10 o
  -3   7   6       89.96      104.54      4.85 o
  -2   7   6        3.05        4.16      3.46 o
  -1   7   6        0.29        1.19      1.71 o
   0   7   6        0.17        0.00      2.03 o
   1   7   6      159.96      177.90      4.91 o
   2   7   6      125.24      123.00      4.70 o
   3   7   6      214.27      209.83      6.25 o
   4   7   6        3.86        3.89      3.97 o
   5   7   6       72.14       75.38      6.36 o
   6   7   6       60.76       78.25      7.00 o
   7   7   6        3.82        5.03      6.13 o
  -7   8   6       20.17       24.31      7.59 o
  -6   8   6        1.63        5.04      4.27 o
  -5   8   6      285.10      280.38      9.35 o
  -4   8   6      179.27      165.88      6.39 o
  -3   8   6       51.20       54.13      3.96 o
  -2   8   6      355.33      361.08     11.53 o
  -1   8   6      456.52      451.54      7.29 o
   0   8   6        1.03        1.30      2.11 o
   1   8   6      137.83      148.13      5.19 o
   2   8   6      237.31      211.25      5.75 o
   3   8   6     1460.05     1455.87     26.16 o
   4   8   6       32.47       36.72      5.05 o
   5   8   6        0.26        0.36      4.45 o
   6   8   6        1.68        8.72      5.74 o
  -7   9   6      151.66      158.52     16.49 o
  -6   9   6       11.26        9.77      4.61 o
  -5   9   6        1.03        0.31      4.22 o
  -4   9   6      470.68      502.17     13.27 o
  -3   9   6      758.51      769.20     13.91 o
  -2   9   6       88.96       79.21      5.26 o
  -1   9   6        0.68        1.28      1.91 o
   0   9   6       27.33       31.06      2.44 o
   1   9   6     1074.27     1091.24     13.77 o
   2   9   6       55.67       57.23      3.83 o
   3   9   6      351.91      341.33      7.49 o
   4   9   6       11.49        6.39      4.22 o
   5   9   6      173.73      184.18      9.29 o
   6   9   6        4.45        9.33      5.69 o
  -7  10   6       49.38       59.06      9.03 o
  -6  10   6       25.02       26.59      7.65 o
  -5  10   6        9.40        7.32      4.25 o
  -4  10   6      741.77      729.35     16.33 o
  -3  10   6      625.08      627.19     17.48 o
  -2  10   6      326.09      338.12     12.25 o
  -1  10   6      509.94      537.16      9.62 o
   0  10   6        0.51        0.00      2.22 o
   1  10   6        0.44        1.20      2.45 o
   2  10   6     1479.38     1380.05     15.70 o
   3  10   6      127.95      133.97      7.36 o
   4  10   6       40.91       43.82      5.83 o
   5  10   6       27.85       24.70      5.68 o
   6  10   6       91.02      107.39      8.94 o
  -6  11   6        0.03        0.00      7.49 o
  -5  11   6       96.11       98.12      7.63 o
  -4  11   6        3.51        6.49      4.44 o
  -3  11   6       86.51       91.00      8.12 o
  -2  11   6       11.50        6.87      2.91 o
  -1  11   6       78.89       79.24      4.51 o
   0  11   6        7.12        6.59      2.33 o
   1  11   6      223.48      234.02      6.90 o
   2  11   6       38.59       41.14      3.70 o
   3  11   6       14.11       10.66      3.96 o
   4  11   6       43.31       36.67      5.12 o
   5  11   6       27.59       35.27      6.28 o
  -6  12   6       20.12       15.40      9.03 o
  -5  12   6        1.48        5.87      6.49 o
  -4  12   6       19.56       12.30      6.43 o
  -3  12   6        6.29        7.88      5.54 o
  -2  12   6        3.81        1.23      4.89 o
  -1  12   6      383.96      404.67     10.30 o
   0  12   6       53.45       56.51      4.11 o
   1  12   6      117.19      108.03      5.73 o
   2  12   6        5.70        6.94      3.21 o
   3  12   6      128.68      145.13      7.68 o
   4  12   6       15.63       16.60      4.90 o
   5  12   6        9.83        5.19      7.77 o
  -5  13   6       29.84       25.22      6.84 o
  -4  13   6      145.73      141.33     10.69 o
  -3  13   6       46.72       46.86      7.14 o
  -2  13   6        1.22        0.00      4.27 o
  -1  13   6       20.07       22.67      3.82 o
   0  13   6        7.89        8.86      2.93 o
   1  13   6       11.66       14.21      2.90 o
   2  13   6       30.88       35.66      4.77 o
   3  13   6      127.09      123.86     10.03 o
   4  13   6       38.75       30.12      7.98 o
   5  13   6       67.22       60.63     11.84 o
  -5  14   6      131.43      126.33     10.58 o
  -4  14   6       36.11       34.85      7.24 o
  -3  14   6        0.10        0.00      6.24 o
  -2  14   6       25.87       25.52      5.46 o
  -1  14   6      351.74      341.10     10.19 o
   0  14   6       93.84       89.60      6.74 o
   1  14   6       33.36       23.91      4.68 o
   2  14   6        5.07        7.21      5.08 o
   3  14   6      261.85      259.73     14.23 o
   4  14   6       83.96       76.27      9.38 o
  -4  15   6       34.64       28.75      7.62 o
  -3  15   6       18.30       19.01      6.34 o
  -2  15   6       41.39       47.75      5.74 o
  -1  15   6       31.41       30.66      5.31 o
   0  15   6       25.96       23.98      4.27 o
   1  15   6        0.38        0.17      4.40 o
   2  15   6       24.35       25.17      6.51 o
   3  15   6       45.93       39.04     10.25 o
  -3  16   6        1.53        0.00      6.08 o
  -2  16   6      185.28      193.17     10.13 o
  -1  16   6        0.05        0.00      5.52 o
   0  16   6        0.00        2.84      5.70 o
   1  16   6        0.26        0.00      5.01 o
   2  16   6       20.79       16.63      7.01 o
   3  16   6       34.66       33.96      9.75 o
  -2  17   6        4.33        6.29      5.93 o
  -1  17   6       56.68       56.71      7.30 o
   0  17   6        3.48        0.00      6.30 o
   1  17   6        8.84        8.49      5.68 o
  -8   1   7        3.99       10.31      7.41 o
  -7   1   7       30.02       28.80      4.68 o
  -6   1   7        4.93        1.14      3.95 o
  -5   1   7       44.45       34.83      4.94 o
  -4   1   7       69.83       58.55      5.41 o
  -3   1   7       12.51       10.08      2.26 o
  -2   1   7       61.98       65.90      2.52 o
  -1   1   7      340.92      329.23      4.59 o
   0   1   7      306.49      365.01      5.01 o
   1   1   7     1806.22     1976.41     17.43 o
   2   1   7        2.29        0.37      1.62 o
   3   1   7       83.85       81.71      4.00 o
   4   1   7       58.71       55.28      4.95 o
   5   1   7        0.03        0.00      3.60 o
   6   1   7       19.59       27.13      4.36 o
   7   1   7        0.00        0.00      5.71 o
  -8   2   7       68.40       89.53     11.23 o
  -7   2   7        1.36        2.15      4.40 o
  -6   2   7       37.23       26.93      4.43 o
  -5   2   7        0.02        0.67      3.97 o
  -4   2   7      372.79      361.87     11.87 o
  -3   2   7       79.31       84.36      3.21 o
  -2   2   7       36.73       40.05      2.73 o
  -1   2   7      145.11      155.55      4.29 o
   0   2   7      604.73      659.90      9.82 o
   1   2   7       62.94       41.42      2.46 o
   2   2   7       19.04       19.50      1.96 o
   3   2   7        4.99        3.40      2.27 o
   4   2   7       13.09       14.51      3.42 o
   5   2   7       38.00       42.32      4.37 o
   6   2   7       29.05       29.78      4.37 o
   7   2   7        1.83        3.44      5.62 o
  -8   3   7        8.49        7.57      9.32 o
  -7   3   7      182.30      179.54      8.83 o
  -6   3   7      352.70      350.60     11.49 o
  -5   3   7        1.36        3.73      4.19 o
  -4   3   7       51.52       50.44      3.60 o
  -3   3   7        4.60       10.45      2.34 o
  -2   3   7     2246.24     2396.93     20.48 o
  -1   3   7      174.78      173.69      3.94 o
   0   3   7       15.12       24.97      1.39 o
   1   3   7        0.79        1.88      1.60 o
   2   3   7      137.13      133.22      4.08 o
   3   3   7      223.95      221.57      5.23 o
   4   3   7       59.68       65.42      4.97 o
   5   3   7       11.42        7.47      3.40 o
   6   3   7       36.87       42.06      6.02 o
   7   3   7       26.30       27.39      6.59 o
  -8   4   7       15.85       22.60     10.76 o
  -7   4   7       33.87       44.68      6.13 o
  -6   4   7      115.19      102.58      7.04 o
  -5   4   7        4.99       10.13      5.27 o
  -4   4   7      325.74      313.47      7.85 o
  -3   4   7      221.30      223.16      6.13 o
  -2   4   7      116.00      126.99      5.11 o
  -1   4   7       39.11       33.83      2.53 o
   0   4   7      249.98      237.75      5.59 o
   1   4   7      175.75      166.42      4.31 o
   2   4   7       70.65       62.48      3.23 o
   3   4   7      122.68      126.69      5.02 o
   4   4   7      880.66      853.42     19.82 o
   5   4   7      155.94      154.05      6.93 o
   6   4   7        9.40       10.31      4.21 o
   7   4   7       12.06        9.54      6.21 o
  -7   5   7        2.32        2.34      4.69 o
  -6   5   7      416.32      392.58     10.93 o
  -5   5   7      109.92      123.11      6.11 o
  -4   5   7       57.27       59.52      3.98 o
  -3   5   7      127.34      130.81      4.48 o
  -2   5   7      277.10      250.97      8.80 o
  -1   5   7     1567.73     1583.83     15.91 o
   0   5   7        4.35        2.13      1.71 o
   1   5   7       21.57       23.64      2.14 o
   2   5   7      257.07      259.54      6.61 o
   3   5   7     1440.75     1411.20     17.95 o
   4   5   7      315.22      300.89      9.98 o
   5   5   7        5.19        7.37      3.38 o
   6   5   7       33.89       31.10      5.89 o
   7   5   7       78.94       92.89     11.16 o
  -7   6   7       77.69       61.39      8.16 o
  -6   6   7       30.94       39.30      4.14 o
  -5   6   7        1.99        0.49      3.29 o
  -4   6   7      391.39      384.21     10.41 o
  -3   6   7      209.90      223.76      6.47 o
  -2   6   7      467.37      522.49     12.90 o
  -1   6   7       86.30       77.28      6.45 o
   0   6   7      356.10      333.47      7.28 o
   1   6   7       75.67       67.13      3.61 o
   2   6   7        1.89        0.00      2.48 o
   3   6   7      605.24      593.13     10.52 o
   4   6   7        1.77        3.58      4.15 o
   5   6   7      122.23      135.51      8.03 o
   6   6   7        2.81        1.85      5.19 o
  -7   7   7       77.37       76.82      9.39 o
  -6   7   7      103.95      108.77      6.65 o
  -5   7   7       64.78       80.71      5.23 o
  -4   7   7        3.72        1.82      2.78 o
  -3   7   7      139.72      145.36      5.64 o
  -2   7   7       69.54       69.01      5.70 o
  -1   7   7      329.90      365.40      5.92 o
   0   7   7       74.42       72.07      3.88 o
   1   7   7       11.27       11.76      2.43 o
   2   7   7      309.93      297.47      7.36 o
   3   7   7       36.95       29.44      3.50 o
   4   7   7      103.83       98.06      7.45 o
   5   7   7        6.56        5.13      4.73 o
   6   7   7       10.22       14.35      5.52 o
  -7   8   7        9.25        9.56      8.39 o
  -6   8   7       25.66       23.96      5.82 o
  -5   8   7       61.85       58.19      4.66 o
  -4   8   7        5.77        4.34      3.23 o
  -3   8   7      308.42      273.62     11.24 o
  -2   8   7       28.59       38.30      5.09 o
  -1   8   7       22.49       21.48      2.31 o
   0   8   7      452.30      425.95      6.98 o
   1   8   7        0.08        1.05      2.58 o
   2   8   7       10.81        9.56      2.70 o
   3   8   7       28.46       25.58      3.22 o
   4   8   7       53.47       52.98      5.36 o
   5   8   7      236.53      238.37     10.63 o
   6   8   7       28.37       27.95      5.96 o
  -7   9   7        2.74        1.73      8.97 o
  -6   9   7        5.93        3.39      6.29 o
  -5   9   7      135.82      137.52      8.62 o
  -4   9   7      855.05      852.82     13.75 o
  -3   9   7      491.26      517.37     15.49 o
  -2   9   7       35.80       38.53      5.22 o
  -1   9   7        8.38        6.57      2.12 o
   0   9   7      127.79      150.73      4.60 o
   1   9   7       45.17       40.50      3.69 o
   2   9   7      223.85      215.68      7.00 o
   3   9   7        5.65        1.57      3.05 o
   4   9   7        0.21        1.95      4.47 o
   5   9   7       20.41       14.84      5.34 o
   6   9   7      103.88      124.31      8.92 o
  -6  10   7        0.03        3.01      5.95 o
  -5  10   7        7.72        9.52      5.82 o
  -4  10   7      222.63      252.14     14.33 o
  -3  10   7      389.96      396.98     14.34 o
  -2  10   7        4.68       10.24      6.49 o
  -1  10   7        2.42        2.90      2.40 o
   0  10   7       37.96       31.64      3.08 o
   1  10   7      144.49      144.26      6.38 o
   2  10   7       63.19       61.79      4.00 o
   3  10   7       23.09       16.70      4.18 o
   4  10   7        0.00        0.26      5.20 o
   5  10   7       33.19       33.38      6.15 o
  -6  11   7        0.38        0.00      7.91 o
  -5  11   7        0.16        0.00      6.18 o
  -4  11   7      125.48      141.39     10.03 o
  -3  11   7       19.22       17.19      5.70 o
  -2  11   7       20.98       16.81      3.98 o
  -1  11   7       26.25       35.22      3.50 o
   0  11   7      281.76      290.83      7.29 o
   1  11   7       51.97       49.93      4.77 o
   2  11   7       20.72       22.76      3.32 o
   3  11   7        0.05        1.90      4.24 o
   4  11   7       36.45       41.29      5.92 o
   5  11   7       12.55        7.07      6.44 o
  -6  12   7        2.06        5.55      9.52 o
  -5  12   7        0.05        0.00      6.20 o
  -4  12   7      178.92      158.83     10.95 o
  -3  12   7       20.45       15.93      6.02 o
  -2  12   7        0.56        3.13      4.24 o
  -1  12   7      105.79       88.21      5.95 o
   0  12   7        2.98        0.00      3.19 o
   1  12   7       32.51       35.01      4.05 o
   2  12   7        7.59        5.88      3.35 o
   3  12   7       21.98       12.25      4.47 o
   4  12   7      106.80      122.75     10.03 o
   5  12   7       14.47       14.21      7.95 o
  -5  13   7       52.95       56.84      7.83 o
  -4  13   7        3.38        0.00      6.93 o
  -3  13   7      249.12      248.93     20.87 o
  -2  13   7       18.39       19.97      4.48 o
  -1  13   7        0.03        0.00      3.65 o
   0  13   7      244.50      247.20      7.69 o
   1  13   7        4.44        2.88      3.66 o
   2  13   7      248.75      272.84     17.10 o
   3  13   7      151.51      113.29     28.19 o
   4  13   7       60.64       49.57     11.79 o
  -4  14   7       10.35        2.78      7.15 o
  -3  14   7      133.21      144.79     10.57 o
  -2  14   7       11.69        2.53      4.98 o
  -1  14   7       28.60       28.15      4.30 o
   0  14   7       43.61       52.10      5.05 o
   1  14   7        4.10        8.20      4.35 o
   2  14   7      105.06       93.81      9.29 o
   3  14   7      123.28      107.43      9.95 o
   4  14   7       60.09       61.99      8.95 o
  -4  15   7        0.05        0.00      7.40 o
  -3  15   7        6.18        0.00      5.78 o
  -2  15   7       46.45       52.50      6.37 o
  -1  15   7      260.50      264.47     12.58 o
   0  15   7        7.72       12.44      5.14 o
   1  15   7        4.61        4.44      4.70 o
   2  15   7        2.24        4.53      6.85 o
   3  15   7       64.20       73.85     11.68 o
  -3  16   7       11.75       10.88      6.42 o
  -2  16   7       13.75       31.85      6.04 o
  -1  16   7       54.87       43.01      6.15 o
   0  16   7        4.94        5.15      5.99 o
   1  16   7        1.19        3.12      5.21 o
   2  16   7        2.34        6.21      6.69 o
  -1  17   7       11.98        2.62      6.67 o
   0  17   7       36.76       36.65      6.86 o
  -8   0   8        4.35        5.78      9.28 o
  -7   0   8      114.85      131.40     12.75 o
  -6   0   8        8.95       18.91      6.90 o
  -5   0   8      544.80      515.33     29.97 o
  -4   0   8      322.44      293.69     16.04 o
  -3   0   8      494.82      449.56     10.81 o
  -2   0   8      715.23      692.92     10.12 o
  -1   0   8        3.41        0.17      1.93 o
   0   0   8     3123.73     3190.55     34.09 o
   1   0   8      460.10      476.61      9.28 o
   2   0   8      684.97      686.85     13.22 o
   3   0   8      381.43      368.93     12.75 o
   4   0   8       28.59       22.36      5.67 o
   5   0   8      330.14      298.58     14.13 o
   6   0   8       62.80       71.22      6.95 o
   7   0   8        2.99        7.81      7.38 o
  -8   1   8       26.92       23.61      6.71 o
  -7   1   8       11.04       11.64      5.59 o
  -6   1   8        2.14        0.33      4.69 o
  -5   1   8      959.71      945.99     20.72 o
  -4   1   8       58.64       72.69      6.44 o
  -3   1   8       21.00       17.08      1.98 o
  -2   1   8       26.40       29.40      1.82 o
  -1   1   8     1251.66     1315.56     18.58 o
   0   1   8     1237.10     1256.58     15.21 o
   1   1   8      142.88      162.68      3.96 o
   2   1   8      332.99      345.10      6.02 o
   3   1   8      120.87      113.77      5.61 o
   4   1   8      383.28      389.70     11.57 o
   5   1   8        0.55        0.88      4.00 o
   6   1   8       38.01       39.80      5.03 o
   7   1   8       14.11        7.49      6.04 o
  -7   2   8      105.77      116.25      7.98 o
  -6   2   8      199.28      178.33      8.76 o
  -5   2   8        0.76        0.00      4.75 o
  -4   2   8      505.16      471.37     14.04 o
  -3   2   8      596.11      593.70      9.75 o
  -2   2   8      111.90      105.13      3.86 o
  -1   2   8      120.50       97.19      4.31 o
   0   2   8      121.51      136.58      3.11 o
   1   2   8      494.18      472.34      6.52 o
   2   2   8        0.08        0.63      2.05 o
   3   2   8      104.18      105.21      5.92 o
   4   2   8      106.34       96.03      5.93 o
   5   2   8       18.25       23.82      4.18 o
   6   2   8       39.11       36.00      4.80 o
   7   2   8        6.05       12.34      6.76 o
  -7   3   8       38.71       35.53      5.32 o
  -6   3   8       20.76       25.83      4.43 o
  -5   3   8      154.70      136.53     10.87 o
  -4   3   8       52.99       57.81      4.92 o
  -3   3   8       46.23       50.00      2.82 o
  -2   3   8       65.52       59.95      5.21 o
  -1   3   8      290.47      278.71      7.06 o
   0   3   8      153.11      160.85      4.98 o
   1   3   8       11.19       10.10      1.65 o
   2   3   8       13.62       13.13      2.91 o
   3   3   8        0.13        1.50      2.54 o
   4   3   8        7.85       14.97      4.19 o
   5   3   8      140.80      154.02      9.18 o
   6   3   8       62.69       64.55      6.39 o
  -7   4   8        0.29        0.00      5.33 o
  -6   4   8        0.13        0.00      4.48 o
  -5   4   8       23.12       24.75      6.35 o
  -4   4   8      135.94      139.59      5.69 o
  -3   4   8        6.20        3.04      1.69 o
  -2   4   8      271.80      236.89      8.60 o
  -1   4   8       12.87       12.88      1.85 o
   0   4   8       14.53       10.61      1.74 o
   1   4   8        4.32        3.17      1.93 o
   2   4   8      145.28      145.95      5.40 o
   3   4   8       79.74       83.49      4.73 o
   4   4   8       41.08       44.28      4.51 o
   5   4   8       73.68       64.14      5.32 o
   6   4   8        7.50       10.03      4.40 o
  -7   5   8        5.23        0.00      6.37 o
  -6   5   8       16.49       11.96      4.73 o
  -5   5   8        9.92       10.38      3.47 o
  -4   5   8       55.99       57.10      3.96 o
  -3   5   8      140.58      141.43      4.97 o
  -2   5   8      431.62      419.95     12.95 o
  -1   5   8       16.43       17.11      2.46 o
   0   5   8       38.51       42.26      1.76 o
   1   5   8        1.98        2.61      2.14 o
   2   5   8      292.26      283.84      7.34 o
   3   5   8      383.34      364.32      8.41 o
   4   5   8      101.43      105.42      6.30 o
   5   5   8       27.23       25.28      3.69 o
   6   5   8        3.48        6.32      5.52 o
  -7   6   8        0.47        0.00      6.17 o
  -6   6   8       19.45       13.75      5.62 o
  -5   6   8      186.20      187.61      8.98 o
  -4   6   8      169.88      182.88      6.51 o
  -3   6   8      492.65      476.66      8.89 o
  -2   6   8     1025.60     1070.86     18.89 o
  -1   6   8       48.12       41.68      3.43 o
   0   6   8       10.01        9.79      1.44 o
   1   6   8      228.25      208.44      7.49 o
   2   6   8       17.83       17.75      3.29 o
   3   6   8      324.91      314.90      8.85 o
   4   6   8        1.27        0.00      3.75 o
   5   6   8       43.12       51.07      6.18 o
   6   6   8       18.52       21.58      5.68 o
  -7   7   8       33.71       51.47      8.32 o
  -6   7   8       40.98       30.33      5.73 o
  -5   7   8       60.86       60.28      5.81 o
  -4   7   8       12.79        6.36      3.64 o
  -3   7   8      635.35      626.79     16.25 o
  -2   7   8       11.04        9.56      3.76 o
  -1   7   8      539.10      555.16     10.00 o
   0   7   8      128.56      135.81      3.97 o
   1   7   8      172.10      171.26      5.81 o
   2   7   8        0.90        1.38      3.09 o
   3   7   8      173.74      174.67      8.24 o
   4   7   8       44.37       46.56      5.57 o
   5   7   8        2.17        5.49      5.05 o
   6   7   8        1.72        1.75      5.92 o
  -7   8   8       16.63       25.36      8.67 o
  -6   8   8       88.11      116.60      8.31 o
  -5   8   8      303.60      282.89     11.01 o
  -4   8   8       14.96       12.39      3.64 o
  -3   8   8      313.59      293.12     16.14 o
  -2   8   8       55.11       60.51      5.77 o
  -1   8   8       45.26       42.75      3.00 o
   0   8   8       69.05       72.99      3.29 o
   1   8   8       41.03       44.99      3.95 o
   2   8   8       69.24       68.54      4.17 o
   3   8   8       46.29       53.52      5.40 o
   4   8   8        5.75        6.41      4.47 o
   5   8   8       32.37       29.77      5.45 o
   6   8   8        8.61       17.02      6.41 o
  -6   9   8       30.27       25.40      6.18 o
  -5   9   8        8.64       10.84      5.90 o
  -4   9   8       84.32       94.37      6.33 o
  -3   9   8        5.91        4.41      4.89 o
  -2   9   8       25.17       23.88      4.02 o
  -1   9   8      220.82      217.21      6.73 o
   0   9   8      816.17      857.49     12.04 o
   1   9   8      636.01      646.63     11.69 o
   2   9   8      103.05      100.61      4.96 o
   3   9   8       17.45       16.08      3.57 o
   4   9   8       52.09       55.37      5.90 o
   5   9   8       84.86       88.06      7.46 o
  -6  10   8       34.02       33.08      6.92 o
  -5  10   8        0.19        3.17      5.75 o
  -4  10   8        4.55        9.26      5.05 o
  -3  10   8       23.24       26.03      5.27 o
  -2  10   8      141.81      156.41      6.83 o
  -1  10   8       31.24       32.03      3.49 o
   0  10   8        1.60        0.61      2.78 o
   1  10   8        6.34        2.80      3.10 o
   2  10   8      112.63      126.58      5.78 o
   3  10   8        9.06       10.65      4.26 o
   4  10   8        0.21        1.55      4.98 o
   5  10   8        1.18        0.32      5.84 o
  -6  11   8        0.00        0.00      8.33 o
  -5  11   8        0.41        0.00      5.97 o
  -4  11   8      523.46      521.02     18.15 o
  -3  11   8        0.95        4.77      5.57 o
  -2  11   8        0.05        0.00      4.24 o
  -1  11   8        4.10        4.99      3.01 o
   0  11   8      849.00      829.15     12.52 o
   1  11   8      103.80      110.36      5.46 o
   2  11   8       40.36       34.53      3.58 o
   3  11   8        5.01        3.22      4.64 o
   4  11   8       46.60       48.48      6.46 o
   5  11   8       79.42       95.30      8.95 o
  -5  12   8        0.17        0.00      7.22 o
  -4  12   8       27.96       20.73      6.62 o
  -3  12   8      114.57      117.50      9.30 o
  -2  12   8      100.57      110.02      7.16 o
  -1  12   8        0.91        0.00      3.74 o
   0  12   8      206.33      204.08      7.51 o
   1  12   8        7.55        5.72      3.31 o
   2  12   8       96.56       87.30      8.16 o
   3  12   8        9.65        9.60      6.16 o
   4  12   8       19.79       11.76      7.17 o
  -5  13   8        6.80        6.26      7.81 o
  -4  13   8       16.81        9.25      6.88 o
  -3  13   8       85.32       84.68      8.57 o
  -2  13   8       22.24       19.16      4.98 o
  -1  13   8        1.48        0.00      3.84 o
   0  13   8       90.53       95.86      5.65 o
   1  13   8        0.20        0.00      3.94 o
   2  13   8       18.73       14.89      7.34 o
   3  13   8        9.24        0.16      8.87 o
   4  13   8       63.64       58.67     12.12 o
  -4  14   8       99.59       95.47      9.37 o
  -3  14   8       50.74       57.22      6.52 o
  -2  14   8        3.65        3.47      4.98 o
  -1  14   8        4.01        1.35      4.32 o
   0  14   8       19.63       17.07      5.04 o
   1  14   8       12.74       16.63      4.96 o
   2  14   8        0.01        0.53      7.74 o
   3  14   8        0.09        3.00      8.83 o
  -3  15   8        2.02        1.76      6.02 o
  -2  15   8        1.91        7.58      5.75 o
  -1  15   8       14.45       10.71      5.39 o
   0  15   8        0.09        0.11      4.77 o
   1  15   8       33.86       30.03      5.29 o
   2  15   8        8.04        9.76      7.45 o
  -2  16   8       18.26       15.87      5.94 o
  -1  16   8       11.22        5.21      5.68 o
   0  16   8        0.70        0.60      6.86 o
   1  16   8        0.56        0.00      6.28 o
  -7   1   9       15.37       12.26      6.01 o
  -6   1   9        3.56        4.25      5.18 o
  -5   1   9       43.04       37.37      6.06 o
  -4   1   9       21.47       14.78      5.15 o
  -3   1   9       12.36        8.19      1.86 o
  -2   1   9        0.02        0.00      1.21 o
  -1   1   9      124.21      102.04      5.83 o
   0   1   9       49.34       52.13      4.14 o
   1   1   9       10.15       10.51      1.70 o
   2   1   9       11.19        6.99      2.14 o
   3   1   9        1.17        0.00      2.68 o
   4   1   9      368.33      375.95      9.73 o
   5   1   9       72.84       67.26      5.45 o
   6   1   9       19.15       27.49      4.61 o
  -7   2   9        4.86        1.70      6.64 o
  -6   2   9       40.45       30.44      5.55 o
  -5   2   9      284.37      256.06     11.78 o
  -4   2   9      201.83      219.87      9.05 o
  -3   2   9      102.78       90.84      3.51 o
  -2   2   9       43.84       37.16      3.27 o
  -1   2   9      194.60      209.37      6.39 o
   0   2   9      355.53      362.53      8.24 o
   1   2   9        4.82        5.67      1.67 o
   2   2   9      154.33      153.67      4.61 o
   3   2   9       12.54       12.67      2.95 o
   4   2   9      517.26      515.37     12.30 o
   5   2   9       26.81       26.10      5.76 o
   6   2   9       35.55       23.61      5.58 o
  -7   3   9       14.36       14.82      6.62 o
  -6   3   9      103.71       93.12      8.01 o
  -5   3   9        6.77        5.08      5.11 o
  -4   3   9      138.88      128.89      7.18 o
  -3   3   9       14.85       14.97      1.90 o
  -2   3   9      663.80      640.09      8.88 o
  -1   3   9        7.70        9.32      1.84 o
   0   3   9      231.45      230.37      5.70 o
   1   3   9      680.37      716.37      8.09 o
   2   3   9        4.35        5.54      3.06 o
   3   3   9      193.86      212.99      7.36 o
   4   3   9      332.26      328.13     10.08 o
   5   3   9        3.09        1.27      4.04 o
   6   3   9       19.18       23.52      5.34 o
  -7   4   9        7.98        2.97      6.57 o
  -6   4   9       27.14       28.65      5.74 o
  -5   4   9      245.62      279.94     12.32 o
  -4   4   9      578.34      562.95     13.83 o
  -3   4   9       55.90       53.32      5.28 o
  -2   4   9      178.88      173.36      5.19 o
  -1   4   9       40.59       47.96      3.48 o
   0   4   9       40.22       36.76      3.00 o
   1   4   9      916.98      913.90     10.52 o
   2   4   9       27.78       25.61      3.53 o
   3   4   9      236.37      220.42      7.06 o
   4   4   9       40.11       45.18      5.51 o
   5   4   9        2.66        4.76      3.87 o
   6   4   9        7.32       13.84      5.97 o
  -7   5   9       62.03       74.85      7.97 o
  -6   5   9       51.70       68.32      6.18 o
  -5   5   9       16.83       22.46      5.13 o
  -4   5   9       28.58       26.34      4.51 o
  -3   5   9        0.07        0.00      3.97 o
  -2   5   9      173.84      176.59      6.14 o
  -1   5   9       12.63        9.01      2.10 o
   0   5   9        4.61        2.73      1.83 o
   1   5   9      342.38      327.32      8.31 o
   2   5   9      136.81      137.93      5.86 o
   3   5   9       41.09       44.76      4.70 o
   4   5   9       19.12       23.80      4.27 o
   5   5   9       19.34       20.84      4.58 o
   6   5   9       70.41       59.69      7.58 o
  -7   6   9       45.79       48.26      7.59 o
  -6   6   9       68.71       86.39      7.00 o
  -5   6   9      130.63      126.17      8.96 o
  -4   6   9        3.05        3.33      3.63 o
  -3   6   9     1037.05     1013.93     16.04 o
  -2   6   9       81.98       89.14      4.88 o
  -1   6   9      199.94      201.81      6.00 o
   0   6   9       85.47       79.79      3.62 o
   1   6   9      129.77      150.89      6.92 o
   2   6   9       38.30       36.36      4.05 o
   3   6   9       45.89       44.52      4.68 o
   4   6   9      119.88      116.63      6.96 o
   5   6   9        4.33       12.10      5.45 o
   6   6   9        0.97        4.91      6.06 o
  -7   7   9        0.68        0.00      6.55 o
  -6   7   9       23.32       23.41      6.19 o
  -5   7   9       82.91       89.82     10.18 o
  -4   7   9       48.04       37.76      4.91 o
  -3   7   9      973.57      979.91     20.65 o
  -2   7   9       15.88       16.08      3.20 o
  -1   7   9      203.79      193.52      8.30 o
   0   7   9        1.90        1.13      2.23 o
   1   7   9      748.15      730.71     13.53 o
   2   7   9       90.42       88.86      5.36 o
   3   7   9       24.25       20.08      4.35 o
   4   7   9       13.40       13.75      4.57 o
   5   7   9       13.26        7.43      5.33 o
  -6   8   9        2.84        5.54      6.38 o
  -5   8   9       30.15       32.50      5.48 o
  -4   8   9       58.63       62.86      5.57 o
  -3   8   9       71.80       78.21      7.08 o
  -2   8   9        2.94        1.46      3.09 o
  -1   8   9       30.17       24.88      3.61 o
   0   8   9       27.39       26.94      3.21 o
   1   8   9      147.22      131.45      5.68 o
   2   8   9       22.72       26.72      3.67 o
   3   8   9       23.84       24.83      4.53 o
   4   8   9        7.94        9.97      4.88 o
   5   8   9        8.10        8.29      5.52 o
  -6   9   9        3.04        4.21      6.39 o
  -5   9   9        2.12        0.64      6.06 o
  -4   9   9        0.09        0.00      4.65 o
  -3   9   9      155.84      161.82      9.79 o
  -2   9   9        1.99        1.26      3.45 o
  -1   9   9       63.13       68.09      5.40 o
   0   9   9       74.56       69.23      4.18 o
   1   9   9       65.58       61.42      4.71 o
   2   9   9       22.59       16.25      3.18 o
   3   9   9        1.20        4.91      3.81 o
   4   9   9        1.45        2.13      5.07 o
   5   9   9        6.72        6.45      5.82 o
  -6  10   9        0.15        0.00      6.62 o
  -5  10   9        2.71        7.00      6.57 o
  -4  10   9       91.62       88.68      7.66 o
  -3  10   9        0.21        0.44      4.86 o
  -2  10   9        4.25        5.81      3.21 o
  -1  10   9       28.54       26.37      3.71 o
   0  10   9      107.32       97.92      4.95 o
   1  10   9      108.77      109.01      5.65 o
   2  10   9        0.07        0.00      3.26 o
   3  10   9        0.56        0.00      5.04 o
   4  10   9        9.05        1.95      5.75 o
   5  10   9        5.94        4.93      6.08 o
  -5  11   9        4.48        9.38      7.41 o
  -4  11   9       72.72       65.51      6.78 o
  -3  11   9       13.42        9.37      6.63 o
  -2  11   9        1.07        0.00      4.35 o
  -1  11   9        1.57        9.38      3.51 o
   0  11   9        1.12        2.93      3.03 o
   1  11   9        1.96        2.05      3.10 o
   2  11   9        4.73        8.05      4.41 o
   3  11   9        4.08        1.00      5.20 o
   4  11   9       29.89       28.03      6.39 o
  -5  12   9        0.01        0.88      7.17 o
  -4  12   9      240.93      246.88     13.63 o
  -3  12   9        5.49        3.03      5.01 o
  -2  12   9        7.06        4.24      4.99 o
  -1  12   9       10.43        1.63      3.91 o
   0  12   9      135.24      129.01      6.42 o
   1  12   9        3.98        5.41      3.67 o
   2  12   9        0.22        0.33      5.59 o
   3  12   9        8.62        8.16      6.85 o
   4  12   9       16.85       21.90      7.53 o
  -4  13   9        4.15        4.71      7.18 o
  -3  13   9       19.71       24.86      5.92 o
  -2  13   9        5.08        3.62      4.73 o
  -1  13   9      102.88      106.82      6.08 o
   0  13   9        8.44       12.84      3.78 o
   1  13   9       71.87       71.96      5.71 o
   2  13   9      142.43      162.84     15.58 o
   3  13   9        5.49        0.00      9.87 o
  -3  14   9        0.31        8.17      5.95 o
  -2  14   9       16.32       14.93      5.43 o
  -1  14   9       87.96       93.11      6.27 o
   0  14   9        3.48        2.62      5.11 o
   1  14   9        1.70        0.00      6.08 o
   2  14   9       24.96       22.87      8.96 o
  -2  15   9        0.20        0.00      6.05 o
  -1  15   9        5.03        4.52      6.04 o
   0  15   9        5.28        0.00      5.48 o
   1  15   9        3.80        1.19      5.96 o
  -7   0  10       65.82       60.79     14.61 o
  -6   0  10       91.25       78.25     10.78 o
  -5   0  10        8.56       12.42      7.46 o
  -4   0  10      669.94      692.35     26.36 o
  -3   0  10     1091.88     1092.43     18.93 o
  -2   0  10      127.46      127.55      7.36 o
  -1   0  10      108.17      101.81     11.42 o
   0   0  10        7.95        8.67      4.59 o
   1   0  10      298.61      304.43      9.48 o
   2   0  10       87.21       84.36      5.39 o
   3   0  10      300.26      328.51     13.14 o
   4   0  10       62.04       72.30      7.49 o
   5   0  10       52.02       57.41      8.98 o
   6   0  10       40.98       54.56      7.13 o
  -7   1  10       33.97       40.99      6.76 o
  -6   1  10        3.07        9.34      5.74 o
  -5   1  10      163.52      174.01     10.48 o
  -4   1  10      141.62      129.24      9.07 o
  -3   1  10      332.12      324.71      9.08 o
  -2   1  10      173.22      178.05      7.21 o
  -1   1  10      496.07      520.26     20.64 o
   0   1  10       37.95       40.19      4.02 o
   1   1  10        0.84        2.00      2.31 o
   2   1  10       67.33       68.84      3.92 o
   3   1  10       16.87       22.37      3.33 o
   4   1  10      169.72      169.19      7.19 o
   5   1  10       40.26       28.46      4.48 o
   6   1  10       11.29        8.93      4.36 o
  -7   2  10       25.11       26.93      6.66 o
  -6   2  10       25.94       31.25      7.68 o
  -5   2  10      165.23      130.05      9.27 o
  -4   2  10      330.42      315.39     11.07 o
  -3   2  10      150.82      158.98      6.70 o
  -2   2  10      862.20      837.95     14.64 o
  -1   2  10       17.96       18.12      2.97 o
   0   2  10       10.00        9.84      3.03 o
   1   2  10      382.92      379.81      7.72 o
   2   2  10       24.32       29.77      3.14 o
   3   2  10      424.71      442.98      9.72 o
   4   2  10       26.18       23.77      4.21 o
   5   2  10      158.78      159.27      8.10 o
   6   2  10        0.26        6.01      5.19 o
  -7   3  10        9.89        2.12      6.98 o
  -6   3  10       60.09       67.24      7.39 o
  -5   3  10        4.53        8.55      5.61 o
  -4   3  10        0.92        0.96      4.04 o
  -3   3  10     1023.94     1005.57     18.76 o
  -2   3  10      744.91      738.93     15.22 o
  -1   3  10        1.97        0.26      3.47 o
   0   3  10        3.81        2.02      1.78 o
   1   3  10      244.13      251.61      5.80 o
   2   3  10      194.52      196.05      6.01 o
   3   3  10      117.50      120.05      5.78 o
   4   3  10       32.69       25.60      5.19 o
   5   3  10      136.38      138.42      7.67 o
   6   3  10       45.54       35.10      5.92 o
  -7   4  10        8.32        7.98      7.24 o
  -6   4  10        0.00        0.69      6.24 o
  -5   4  10        0.06        0.00      5.29 o
  -4   4  10       50.38       47.77      5.31 o
  -3   4  10      295.56      304.65     13.66 o
  -2   4  10      701.19      690.29     19.83 o
  -1   4  10       84.90       71.08      4.33 o
   0   4  10      130.79      117.65      5.25 o
   1   4  10        0.79        1.25      2.05 o
   2   4  10      254.59      250.93      7.64 o
   3   4  10       45.20       43.09      4.12 o
   4   4  10        3.50        3.29      4.20 o
   5   4  10        4.48        4.52      4.77 o
  -7   5  10        0.12        0.98      8.30 o
  -6   5  10        0.00        1.76      6.31 o
  -5   5  10        0.03        0.00      5.24 o
  -4   5  10        0.20        0.00      4.02 o
  -3   5  10        0.07        0.00      3.99 o
  -2   5  10        9.61        7.64      2.35 o
  -1   5  10       72.96       81.15      3.67 o
   0   5  10       11.15       11.89      2.59 o
   1   5  10      358.76      322.80      8.21 o
   2   5  10      248.50      255.33      7.96 o
   3   5  10        3.46        0.00      4.12 o
   4   5  10        0.83        2.11      4.25 o
   5   5  10        0.01        0.00      4.79 o
  -6   6  10        0.12        0.00      5.87 o
  -5   6  10        2.90        5.32      5.40 o
  -4   6  10       16.67       18.47      4.33 o
  -3   6  10       96.34      109.98      7.03 o
  -2   6  10      104.92      100.37      5.11 o
  -1   6  10       26.88       22.48      2.63 o
   0   6  10       38.32       39.24      2.93 o
   1   6  10        4.43       10.60      4.07 o
   2   6  10      131.24      132.74      6.55 o
   3   6  10       22.68       27.97      4.32 o
   4   6  10        0.10        2.64      4.29 o
   5   6  10        2.58        2.47      5.41 o
  -6   7  10       17.65       23.56      6.67 o
  -5   7  10        4.51        0.00      5.46 o
  -4   7  10        2.38        6.07      4.46 o
  -3   7  10        6.29        5.43      4.10 o
  -2   7  10       62.71       60.76      4.53 o
  -1   7  10       28.98       29.31      3.08 o
   0   7  10        3.18        0.32      2.38 o
   1   7  10        0.58        0.00      3.51 o
   2   7  10       10.62        9.90      3.60 o
   3   7  10       32.03       17.50      4.42 o
   4   7  10       18.20       20.21      4.89 o
   5   7  10        3.67       10.97      5.99 o
  -6   8  10        4.83        0.00      6.76 o
  -5   8  10       16.92       23.39      6.07 o
  -4   8  10        1.08        4.93      4.37 o
  -3   8  10      154.97      144.44      9.01 o
  -2   8  10      183.26      184.33      7.49 o
  -1   8  10        0.17        0.00      2.75 o
   0   8  10      168.41      145.65      5.67 o
   1   8  10      191.72      177.94      6.71 o
   2   8  10      512.36      522.24     11.04 o
   3   8  10        0.10        0.36      4.47 o
   4   8  10        3.04        2.32      5.26 o
   5   8  10       28.22       31.63      5.83 o
  -6   9  10       15.10       16.32      7.51 o
  -5   9  10       58.16       60.93      7.53 o
  -4   9  10       82.47       87.77      6.90 o
  -3   9  10        1.47        4.40      5.09 o
  -2   9  10        0.81        1.36      3.15 o
  -1   9  10       66.25       70.63      4.84 o
   0   9  10      127.74      128.91      5.54 o
   1   9  10       19.05       13.72      3.25 o
   2   9  10        5.20        1.66      4.05 o
   3   9  10       32.52       38.32      4.78 o
   4   9  10       32.71       30.80      5.63 o
  -5  10  10        0.55        0.19      6.68 o
  -4  10  10       15.28       20.80      5.99 o
  -3  10  10       70.23       90.25      8.21 o
  -2  10  10       93.95       95.26      5.86 o
  -1  10  10       55.98       58.31      4.72 o
   0  10  10       57.98       65.87      4.33 o
   1  10  10       26.42       26.57      3.43 o
   2  10  10       41.83       47.88      5.02 o
   3  10  10       18.10       21.34      5.50 o
   4  10  10        0.54        0.00      5.88 o
  -5  11  10       27.41       30.36      7.13 o
  -4  11  10      170.96      163.78      9.81 o
  -3  11  10       38.00       30.18      6.99 o
  -2  11  10       13.78       13.88      5.96 o
  -1  11  10        1.71        0.00      4.35 o
   0  11  10      218.64      214.05      7.83 o
   1  11  10       20.71       15.22      3.36 o
   2  11  10        5.50        8.46      4.76 o
   3  11  10       28.81       31.08      6.94 o
   4  11  10       10.24       11.76      6.34 o
  -4  12  10        3.84        5.47      7.25 o
  -3  12  10        1.80        1.47      7.05 o
  -2  12  10       44.74       40.89      6.71 o
  -1  12  10        0.44        2.06      4.98 o
   0  12  10        0.87        2.95      3.79 o
   1  12  10       22.79       24.07      4.07 o
   2  12  10       40.46       39.68      6.67 o
   3  12  10       16.46       12.96      8.80 o
  -4  13  10        4.69        1.92      8.99 o
  -3  13  10        0.05        5.85      6.87 o
  -2  13  10       36.30       52.36      8.05 o
  -1  13  10       46.72       40.69      5.78 o
   0  13  10       33.87       27.42      4.63 o
   1  13  10        0.01        5.11      5.81 o
   2  13  10        1.77        7.23     12.37 o
  -3  14  10        5.63        3.37      7.70 o
  -2  14  10        4.68        5.96      6.91 o
  -1  14  10        0.23        0.00      6.86 o
   0  14  10        3.63        0.50      6.59 o
   1  14  10       33.94       20.16      8.08 o
  -1  15  10        0.06        0.49      7.77 o
  -7   1  11        9.43       15.51      7.68 o
  -6   1  11       81.07       68.36      7.45 o
  -5   1  11       19.28       13.33      5.67 o
  -4   1  11       11.00        8.90      5.25 o
  -3   1  11        4.28        2.42      3.48 o
  -2   1  11      488.03      481.58     10.00 o
  -1   1  11      466.97      450.46     18.22 o
   0   1  11        5.71        6.82      3.59 o
   1   1  11       67.93       68.01      3.76 o
   2   1  11        2.58        1.84      2.86 o
   3   1  11       28.41       28.50      3.70 o
   4   1  11      117.61      121.88      6.35 o
   5   1  11       97.90       93.48      5.84 o
  -6   2  11        2.81        5.90      6.19 o
  -5   2  11      113.79      100.55      8.49 o
  -4   2  11       73.97       74.16      6.29 o
  -3   2  11      165.38      157.64      7.97 o
  -2   2  11       41.32       43.80      5.26 o
  -1   2  11      251.23      239.07     13.35 o
   0   2  11        1.84        0.00      3.44 o
   1   2  11       42.05       42.67      3.16 o
   2   2  11       13.51       12.68      2.85 o
   3   2  11      102.96      109.04      5.66 o
   4   2  11      141.73      160.22      7.93 o
   5   2  11       34.40       34.19      4.77 o
  -6   3  11       43.75       37.27      6.62 o
  -5   3  11        4.31        4.92      5.55 o
  -4   3  11        0.57        0.00      4.43 o
  -3   3  11      224.24      207.11      8.27 o
  -2   3  11      672.89      717.04     15.91 o
  -1   3  11      225.21      210.63      8.35 o
   0   3  11       40.90       41.23      4.51 o
   1   3  11        0.83        0.00      2.42 o
   2   3  11        1.59        3.01      2.84 o
   3   3  11      106.21      110.92      5.83 o
   4   3  11        8.15        8.84      4.48 o
   5   3  11       50.26       49.32      5.71 o
  -6   4  11       13.31       12.14      6.84 o
  -5   4  11       52.49       41.20      6.27 o
  -4   4  11       31.31       33.26      4.85 o
  -3   4  11       24.78       17.84      4.56 o
  -2   4  11      695.35      684.29     18.12 o
  -1   4  11        0.18        0.00      3.88 o
   0   4  11      225.35      247.75     11.95 o
   1   4  11      227.32      239.83      8.07 o
   2   4  11      299.48      269.06      8.00 o
   3   4  11      182.34      176.11      7.06 o
   4   4  11       23.40       36.27      4.41 o
   5   4  11       10.34       16.19      5.18 o
  -6   5  11       63.87       79.10      8.39 o
  -5   5  11        9.14       11.42      6.00 o
  -4   5  11      133.34      135.26      7.98 o
  -3   5  11       16.92       20.07      4.47 o
  -2   5  11      238.93      243.52     11.56 o
  -1   5  11       24.60       29.40      4.53 o
   0   5  11       36.55       39.04      4.24 o
   1   5  11      138.58      137.39      6.55 o
   2   5  11       47.31       43.69      4.32 o
   3   5  11       14.26       14.09      4.39 o
   4   5  11        3.32        2.28      4.28 o
   5   5  11       18.26       17.02      5.31 o
  -6   6  11        7.36        2.22      7.30 o
  -5   6  11        8.47       11.25      6.19 o
  -4   6  11      127.09      108.00      8.17 o
  -3   6  11       31.10       40.44      5.25 o
  -2   6  11      181.17      142.48     22.36 o
  -1   6  11       88.54      106.84      7.85 o
   0   6  11        0.46        0.00      3.87 o
   1   6  11      104.30      120.38      7.27 o
   2   6  11      200.81      189.14      7.59 o
   3   6  11       25.82       22.75      4.41 o
   4   6  11       25.43       22.82      4.85 o
   5   6  11        8.95       11.53      6.44 o
  -6   7  11        3.17        0.00      7.54 o
  -5   7  11        2.22        0.00      6.67 o
  -4   7  11       11.56       15.08      4.88 o
  -3   7  11       96.46      122.24      9.15 o
  -2   7  11        8.38       14.08      6.12 o
  -1   7  11       11.53       10.15      4.65 o
   0   7  11        0.03        0.48      3.78 o
   1   7  11       67.65       56.47      5.04 o
   2   7  11       29.73       37.64      5.29 o
   3   7  11        4.91        5.18      4.77 o
   4   7  11        0.34        0.00      5.07 o
  -5   8  11       34.08       43.71      7.19 o
  -4   8  11        0.02        2.20      5.65 o
  -3   8  11        9.94        8.83      7.42 o
  -2   8  11       12.78       18.11      5.60 o
  -1   8  11        1.92        3.65      4.89 o
   0   8  11      100.02       79.48      6.07 o
   1   8  11       57.85       49.69      4.80 o
   2   8  11        0.28        1.23      4.47 o
   3   8  11        4.07        3.07      4.81 o
   4   8  11       23.89       23.01      6.02 o
  -5   9  11       30.57       35.41      8.35 o
  -4   9  11       64.04       54.76      6.88 o
  -3   9  11        0.17        0.79      6.80 o
  -2   9  11        0.80        3.58      4.84 o
  -1   9  11        0.55        0.00      4.64 o
   0   9  11       49.62       39.66      5.00 o
   1   9  11        0.60        0.79      4.18 o
   2   9  11       28.02       31.65      4.93 o
   3   9  11        6.67        5.00      5.32 o
   4   9  11       12.16        6.53      6.04 o
  -5  10  11        2.10       11.28      7.10 o
  -4  10  11        2.01        9.47      7.30 o
  -3  10  11        7.28        0.10      7.08 o
  -2  10  11        0.47        2.09      5.03 o
  -1  10  11        0.07        4.16      5.39 o
   0  10  11        8.27        9.12      4.09 o
   1  10  11        5.33        7.64      4.22 o
   2  10  11        7.81        7.00      5.20 o
   3  10  11        0.07        4.35      6.29 o
  -4  11  11        1.15        1.08      9.13 o
  -3  11  11        1.94        0.00      8.77 o
  -2  11  11       10.10        7.69      9.31 o
  -1  11  11       80.13       85.15      8.72 o
   0  11  11       23.17       17.93      5.07 o
   1  11  11        2.06        1.20      5.15 o
   2  11  11        7.60       12.26      6.50 o
   3  11  11        3.02        7.10      7.47 o
  -3  12  11        8.96       11.33      9.71 o
  -2  12  11        0.08        0.90      8.97 o
  -1  12  11        5.76        6.95      6.11 o
   0  12  11        5.37        5.18      5.24 o
   1  12  11       23.42       20.07      7.51 o
   2  12  11       42.62       48.55      8.75 o
  -3  13  11       80.48      109.74     12.17 o
  -2  13  11        0.87        5.51      9.37 o
  -1  13  11       17.39       24.98      6.88 o
   0  13  11       10.53       11.98      5.88 o
   1  13  11       11.21        6.94      8.10 o
  -1  14  11        4.41        6.44     10.74 o
  -6   0  12       23.20       33.96      9.69 o
  -5   0  12        6.38        9.49      9.27 o
  -4   0  12       27.44       24.95      7.66 o
  -3   0  12       23.26       18.72      4.92 o
  -2   0  12     1572.06     1604.58     26.37 o
  -1   0  12     1132.32     1132.08     33.53 o
   0   0  12        3.40        0.00      5.40 o
   1   0  12      237.05      230.39      9.15 o
   2   0  12      394.60      406.72     12.74 o
   3   0  12      159.21      168.77     11.06 o
   4   0  12      343.24      311.07     13.21 o
   5   0  12        3.90        0.00      6.27 o
  -6   1  12      102.99      129.04     10.23 o
  -5   1  12      117.05      126.38      9.66 o
  -4   1  12       35.41       26.98      5.81 o
  -3   1  12        7.95        9.05      3.86 o
  -2   1  12       23.11       33.39      4.15 o
  -1   1  12      312.40      311.94     11.35 o
   0   1  12       88.98       96.92      6.17 o
   1   1  12        4.54        0.00      4.02 o
   2   1  12        0.05        0.00      3.00 o
   3   1  12       70.43       69.09      4.90 o
   4   1  12      190.99      223.33      8.76 o
   5   1  12        0.40        0.00      4.57 o
  -6   2  12        1.43        0.46      7.15 o
  -5   2  12        5.99       13.78      6.00 o
  -4   2  12       62.27       76.13      6.84 o
  -3   2  12        1.03        3.20      3.47 o
  -2   2  12       30.11       34.93      5.04 o
  -1   2  12       10.28       13.68      3.94 o
   0   2  12        9.63        8.50      3.58 o
   1   2  12        0.80        2.58      3.89 o
   2   2  12      238.47      249.08      8.32 o
   3   2  12       18.20       16.99      4.82 o
   4   2  12       49.40       51.76      5.86 o
   5   2  12        0.61        5.85      5.30 o
  -6   3  12       14.90       21.94      6.97 o
  -5   3  12       37.64       31.12      6.76 o
  -4   3  12       47.03       39.31      5.40 o
  -3   3  12       33.28       32.44      5.08 o
  -2   3  12      195.39      210.26      9.58 o
  -1   3  12       16.43       19.42      3.87 o
   0   3  12        9.88       10.83      3.65 o
   1   3  12       18.07       20.17      4.23 o
   2   3  12       49.44       48.45      4.21 o
   3   3  12       42.51       36.91      5.53 o
   4   3  12       56.39       68.85      7.24 o
  -6   4  12        5.13        4.68      7.30 o
  -5   4  12       45.15       35.49      6.83 o
  -4   4  12       15.86       22.28      5.03 o
  -3   4  12        3.76        0.00      4.62 o
  -2   4  12      146.92      134.02      9.37 o
  -1   4  12        5.05        3.49      4.14 o
   0   4  12       46.05       50.31      5.08 o
   1   4  12       48.20       36.62      4.76 o
   2   4  12        0.40        0.21      3.72 o
   3   4  12        1.83        2.87      4.44 o
   4   4  12        0.47        0.00      5.05 o
  -6   5  12        2.21        8.30      7.92 o
  -5   5  12        3.87       10.26      6.34 o
  -4   5  12       18.43       18.18      4.95 o
  -3   5  12      129.90      119.23      7.86 o
  -2   5  12       84.22       85.39      7.90 o
  -1   5  12      161.95      163.62      8.50 o
   0   5  12       74.06       69.98      5.67 o
   1   5  12       63.48       52.42      5.34 o
   2   5  12       81.90       72.57      5.27 o
   3   5  12       24.51       20.40      4.68 o
   4   5  12        0.97        0.00      4.88 o
  -5   6  12       28.85       30.54      6.63 o
  -4   6  12       59.05       60.26      7.20 o
  -3   6  12      144.38      142.93      8.65 o
  -2   6  12       87.32       79.99      9.28 o
  -1   6  12       58.79       66.53      7.10 o
   0   6  12       27.83       21.84      4.24 o
   1   6  12      155.80      163.32      7.76 o
   2   6  12        8.30        2.90      4.00 o
   3   6  12        0.27        0.00      4.66 o
   4   6  12        0.15        3.18      5.36 o
  -5   7  12        4.58        4.25      6.78 o
  -4   7  12        9.88       10.32      5.29 o
  -3   7  12      102.04      101.96      8.57 o
  -2   7  12        6.96        4.62      5.32 o
  -1   7  12      245.68      259.70     15.92 o
   0   7  12       70.69       83.39      6.16 o
   1   7  12        3.21        6.11      4.10 o
   2   7  12       10.81        9.37      5.56 o
   3   7  12        6.37       12.12      5.28 o
   4   7  12       16.25       14.38      6.18 o
  -5   8  12        7.70        8.58      7.40 o
  -4   8  12       33.35       31.23     10.00 o
  -3   8  12       43.23       46.20      6.52 o
  -2   8  12       62.30       52.25      6.86 o
  -1   8  12        0.90        0.86      5.02 o
   0   8  12        2.57        3.10      4.73 o
   1   8  12       76.97       90.28      6.33 o
   2   8  12        0.24        0.00      4.94 o
   3   8  12       22.55       23.81      5.43 o
  -4   9  12       20.15       13.82      7.01 o
  -3   9  12        2.43        0.00      6.23 o
  -2   9  12        7.04        8.45      5.38 o
  -1   9  12      189.36      218.43      9.83 o
   0   9  12       73.35       69.22      6.73 o
   1   9  12        2.17        2.36      4.60 o
   2   9  12       17.81       20.22      5.20 o
   3   9  12       11.27       14.89      5.83 o
  -4  10  12        1.89        4.81      8.88 o
  -3  10  12       52.30       52.36     12.14 o
  -2  10  12        0.72        0.00      7.95 o
  -1  10  12        0.00        5.29      4.84 o
   0  10  12       18.48       20.60      5.09 o
   1  10  12        8.95       10.99      4.70 o
   2  10  12       20.07       22.80      7.21 o
  -3  11  12        0.07        1.81     11.18 o
  -2  11  12       37.91       49.67      9.84 o
  -1  11  12       46.50       55.68      8.21 o
   0  11  12       26.18       30.68      6.61 o
   1  11  12        3.42        9.84      6.55 o
   2  11  12        1.30       11.73      9.25 o
  -2  12  12        0.55        3.39     10.60 o
  -1  12  12        1.04        9.03      6.91 o
   0  12  12       15.35       20.95      6.13 o
   1  12  12        0.96        1.77      8.60 o
  -5   1  13        0.30        1.01      6.48 o
  -4   1  13        1.27        0.00      6.35 o
  -3   1  13        0.02        0.00      4.87 o
  -2   1  13      252.73      245.47      8.18 o
  -1   1  13        3.32        3.58      4.12 o
   0   1  13       10.23       11.60      3.83 o
   1   1  13        0.39        4.77      4.25 o
   2   1  13      127.65      129.11      8.09 o
   3   1  13        0.17        0.00      6.29 o
   4   1  13        4.30        1.76      6.22 o
  -5   2  13       17.66       16.84      7.03 o
  -4   2  13       11.20       12.41      5.24 o
  -3   2  13       21.95       18.26      4.98 o
  -2   2  13       15.07       13.30      4.45 o
  -1   2  13       53.00       57.99      5.03 o
   0   2  13        8.37        9.33      4.01 o
   1   2  13       26.50       23.98      4.21 o
   2   2  13       61.57       65.50      6.11 o
   3   2  13       17.44       19.41      5.67 o
   4   2  13        5.01        3.49      6.11 o
  -5   3  13       87.99       95.90      8.91 o
  -4   3  13        8.24        8.28      5.49 o
  -3   3  13       33.85       36.62      5.51 o
  -2   3  13      330.61      344.50     14.60 o
  -1   3  13      291.92      309.97      9.25 o
   0   3  13        5.71        4.51      4.23 o
   1   3  13       16.02       17.68      4.15 o
   2   3  13       32.23       35.74      4.31 o
   3   3  13       25.31       30.59      5.08 o
   4   3  13        0.01        0.60      5.44 o
  -5   4  13       32.03       37.54      7.56 o
  -4   4  13       10.75       13.94      5.63 o
  -3   4  13       14.79       14.92      4.97 o
  -2   4  13        0.43        0.00      5.92 o
  -1   4  13       97.60       94.21      6.23 o
   0   4  13       65.05       61.62      5.07 o
   1   4  13       29.19       24.94      4.78 o
   2   4  13       95.07       96.98      6.55 o
   3   4  13       13.40       16.40      5.00 o
   4   4  13        0.34        3.61      5.62 o
  -5   5  13       43.77       47.38      7.44 o
  -4   5  13       91.69       93.03      7.64 o
  -3   5  13      117.00      119.12      8.31 o
  -2   5  13       21.04       16.75      5.68 o
  -1   5  13       50.95       40.44      4.93 o
   0   5  13      263.86      284.57     10.33 o
   1   5  13      146.89      128.10      7.49 o
   2   5  13        2.16        1.10      5.07 o
   3   5  13        8.84        6.33      4.94 o
  -5   6  13      125.98      169.23     11.84 o
  -4   6  13        0.33       11.62      5.72 o
  -3   6  13       14.79       12.76      5.45 o
  -2   6  13       16.15       15.30      4.99 o
  -1   6  13        1.93        2.47      4.65 o
   0   6  13      120.52      125.71      7.40 o
   1   6  13       16.79       16.36      4.95 o
   2   6  13        2.48        0.71      6.05 o
   3   6  13       10.47       12.28      5.17 o
  -4   7  13       40.50       33.89      7.20 o
  -3   7  13       23.93       27.86      6.00 o
  -2   7  13        0.09        5.29      4.89 o
  -1   7  13      134.40      143.75      8.76 o
   0   7  13        0.81        0.00      4.80 o
   1   7  13       15.94       16.27      5.33 o
   2   7  13        8.39        8.91      6.03 o
   3   7  13        7.85        5.86      5.72 o
  -4   8  13        0.47        0.00      7.22 o
  -3   8  13        1.55        0.00      6.33 o
  -2   8  13        2.55        0.00      5.81 o
  -1   8  13       86.09       82.05      7.52 o
   0   8  13        2.21        0.00      5.18 o
   1   8  13        0.15        1.65      4.80 o
   2   8  13        0.74        0.00      5.49 o
  -3   9  13       76.56       70.88      7.00 o
  -2   9  13       67.73       70.82      7.66 o
  -1   9  13        9.67       14.69      5.12 o
   0   9  13        0.13        1.40      5.37 o
   1   9  13        4.50        8.77      5.86 o
   2   9  13       21.83       22.91      6.04 o
  -3  10  13        2.15        4.69      7.16 o
  -2  10  13       33.44       30.06      9.28 o
  -1  10  13       31.08       20.91      6.65 o
   0  10  13        4.74        7.74      5.79 o
   1  10  13       18.37       21.64      6.18 o
  -2  11  13        0.00        3.08      9.88 o
  -1  11  13       18.73       30.67      8.08 o
   0  11  13       13.16       18.13      7.55 o
  -5   0  14       13.06       10.01     11.27 o
  -4   0  14       12.42       27.46     10.48 o
  -3   0  14       35.60       36.68      7.74 o
  -2   0  14        2.99        1.47      5.43 o
  -1   0  14       45.63       50.05      6.91 o
   0   0  14       91.62       85.99      9.25 o
   1   0  14        3.37        3.94      7.01 o
   2   0  14      120.54      128.51     11.08 o
   3   0  14      127.81       96.96     13.42 o
  -5   1  14        1.45        1.17      7.74 o
  -4   1  14       14.56       18.69      7.04 o
  -3   1  14        0.11        2.74      5.88 o
  -2   1  14       32.57       40.40      4.21 o
  -1   1  14      240.24      248.45     10.54 o
   0   1  14        2.30        2.21      4.08 o
   1   1  14       11.21       14.03      4.90 o
   2   1  14       15.81       21.03      5.22 o
   3   1  14       70.06       80.42      8.61 o
  -5   2  14        4.32        4.48      7.95 o
  -4   2  14      154.32      188.13     10.96 o
  -3   2  14       34.07       33.84      7.01 o
  -2   2  14        0.55        0.00      3.98 o
  -1   2  14       66.85       64.19      5.21 o
   0   2  14       33.51       28.75      4.70 o
   1   2  14      101.17      107.47      7.24 o
   2   2  14       11.46        5.47      4.71 o
   3   2  14       28.74       26.95      7.08 o
  -5   3  14        0.50        0.00      8.14 o
  -4   3  14        0.06        2.78      5.98 o
  -3   3  14        5.76        4.99      5.48 o
  -2   3  14       38.18       38.07      7.09 o
  -1   3  14      250.34      242.38      8.73 o
   0   3  14        6.32        3.33      4.40 o
   1   3  14       24.94       22.39      4.65 o
   2   3  14        0.70        3.17      5.08 o
   3   3  14       72.57       71.15      7.81 o
  -4   4  14       36.04       43.47      6.33 o
  -3   4  14        0.18        0.00      5.70 o
  -2   4  14       12.58       12.35      5.33 o
  -1   4  14       39.05       44.77      5.24 o
   0   4  14       28.00       32.14      4.51 o
   1   4  14        1.26        3.20      4.45 o
   2   4  14        4.71        0.10      5.55 o
   3   4  14        1.63        4.69      6.76 o
  -4   5  14        0.72        0.00      6.27 o
  -3   5  14        5.09        5.31      5.94 o
  -2   5  14       12.80        7.59      5.30 o
  -1   5  14       48.38       56.37      5.60 o
   0   5  14        5.20        7.92      4.28 o
   1   5  14        1.42        1.20      5.03 o
   2   5  14        0.08        0.00      6.39 o
  -4   6  14        3.73       17.15      6.37 o
  -3   6  14        0.46        0.00      6.36 o
  -2   6  14        0.56        0.00      5.66 o
  -1   6  14       60.34       54.72      6.86 o
   0   6  14       21.92       20.20      5.17 o
   1   6  14       23.09       30.41      5.70 o
   2   6  14        5.98        3.03      7.76 o
  -3   7  14        0.56        0.00      6.31 o
  -2   7  14       61.16       54.34      6.77 o
  -1   7  14       19.86       28.77      5.24 o
   0   7  14       31.65       29.38      5.36 o
   1   7  14       13.55        6.88      6.07 o
   2   7  14        2.32        0.00      6.11 o
  -3   8  14        0.97        8.09      5.85 o
  -2   8  14        4.23        1.54      5.83 o
  -1   8  14       68.62       60.76      7.11 o
   0   8  14       43.89       43.84      6.50 o
   1   8  14       16.01       27.62      6.58 o
  -2   9  14      109.07      111.73      8.21 o
  -1   9  14        2.76        1.77      5.58 o
   0   9  14        1.41        1.53      6.38 o
  -4   1  15       15.61       10.02      7.72 o
  -3   1  15        0.07        0.00      6.34 o
  -2   1  15        3.56        2.69      4.76 o
  -1   1  15       20.32       21.00      4.13 o
   0   1  15        0.10        2.18      4.68 o
   1   1  15        0.04        1.81      4.81 o
   2   1  15        0.04        2.19      6.20 o
  -4   2  15       47.85       40.36      6.83 o
  -3   2  15       26.59       29.54      6.16 o
  -2   2  15       35.07       34.47      4.77 o
  -1   2  15       21.40       24.20      4.45 o
   0   2  15       19.25       16.88      4.73 o
   1   2  15       36.68       34.77      5.05 o
   2   2  15       82.41       86.73      7.52 o
  -3   3  15        4.09        4.36      7.00 o
  -2   3  15       17.63       20.33      5.28 o
  -1   3  15       26.93       23.34      4.39 o
   0   3  15       61.18       54.29      5.65 o
   1   3  15        1.51        0.00      4.80 o
   2   3  15        5.38        9.32      6.33 o
  -3   4  15        9.19        9.73      6.46 o
  -2   4  15        2.11        0.00      5.66 o
  -1   4  15       49.82       52.09      5.53 o
   0   4  15       10.58       10.85      4.50 o
   1   4  15        4.64        0.00      5.36 o
  -3   5  15        0.29        2.50      6.72 o
  -2   5  15        5.54        4.05      5.97 o
  -1   5  15       28.80       32.89      5.04 o
   0   5  15        9.82       13.86      4.84 o
   1   5  15        0.01        1.15      4.96 o
  -2   6  15       81.23      100.55      9.02 o
  -1   6  15       48.93       48.63      5.96 o
   0   6  15       14.91       12.24      5.08 o
   1   6  15        0.48        2.46      6.00 o
  -1   7  15       85.55      100.23      7.63 o
   0   7  15      100.41      105.18      7.03 o
  -2   0  16        2.59        1.53      7.40 o
  -1   0  16        3.95        0.00      6.65 o
   0   0  16       36.74       43.92      7.09 o
  -2   1  16        9.87       10.85      5.05 o
  -1   1  16        3.67       11.22      4.49 o
   0   1  16       22.86       24.83      5.52 o
  -2   2  16        5.79        2.89      5.25 o
  -1   2  16        7.30       16.23      4.87 o
   0   2  16        6.20       11.21      5.04 o
  -1   3  16        0.00        0.00      5.03 o
 
